# Supplementary material for: A non-coding role for trypanosome VSG transcripts in allelic exclusion
Source: Nucleic Acids Res. 2025 Oct 21;53(19):gkaf1011. doi: 10.1093/nar/gkaf1011 (PMC12539627; doi:10.1093/nar/gkaf1011)
Supplement: gkaf1011_Supplemental_Files [file gkaf1011_supplemental_files.zip]

Archive with 3 entries (3 files):
- Escrivani_SI.xlsx
- Fig. S1.pdf
- Supplementary Data File 1 description.docx
