# Supplementary material for: A non-coding role for trypanosome VSG transcripts in allelic exclusion
Source: Nucleic Acids Res. 2025 Oct 21;53(19):gkaf1011. doi: 10.1093/nar/gkaf1011 (PMC12539627; doi:10.1093/nar/gkaf1011)
Supplement: gkaf1011_Supplemental_Files [file gkaf1011_supplemental_files.zip › Escrivani_SI.xlsx]

## Sheet: Contents
Supplementary Information
Extended Data File 1. RNA-seq and proteomics data and analysis
Sheet 1: RNAseq analysis: RNAiVSG-2 uninduced v MCPVSG-2 uninduced
Sheet 2: RNAseq analysis: RNAiVSG-2 : 8 h induced v uninduced
Sheet 3: RNAseq analysis: RNAiVSG-2 : 12 h induced v uninduced
Sheet 4: RNAseq analysis: MCPVSG-2 : 8 h induced v uninduced
Sheet 5: RNAseq analysis: MCPVSG-2 : 12 h induced v uninduced
Sheet 6: RNAseq analysis: RNAiVSG-2 8 h induced v MCPVSG-2 8 h induced
Sheet 7: RNAseq analysis: RNAiVSG-2 12 h induced v MCPVSG-2 12 h induced
Sheet 8: Proteomics analysis: RNAiVSG-2 uninduced v MCPVSG-2 uninduced
Sheet 9: Proteomics analysis: RNAiVSG-2: 24 h induced v uninduced
Sheet 10: Proteomics analysis: MCPVSG-2 24 h induced v uninduced
Sheet 11: Proteomics analysis: RNAiVSG-2 24 h induced v MCPVSG-2 24 h induced
Sheet 12: GO term analysis: 200 proteins most significantly reduced in abundance from sheets 9 and 10

## Sheet: 1.RNAseq RNAi- v MCP-
Gene_id	log2FoldChange	log2_AveExpr	FDR (-log10)	Description	Raw reads
					RNAi_-tet_1	RNAi_-tet_2	RNAi_-tet_3	MCP_-tet_1	MCP_-tet_2	MCP_-tet_3
Tb05.5K5.10	-0.363292	-1.21096	0.10618	conserved hypothetical protein conserved (fragment)	3	5	6	3	7	9
Tb05.5K5.20	-0.00963295	4.50842	0.0139442	hypothetical protein conserved	395	425	389	467	388	426
Tb05.5K5.30	0.0585667	6.18372	0.138641	BAC from homologous region on chr5 serine/threonine protein phosphatase putative	1662	1530	1580	1656	1552	1615
Tb05.5K5.40	0.0170253	5.54281	0.0275867	hypothetical protein conserved	1162	1214	1165	1210	1244	1226
Tb05.5K5.50	-0.178519	4.51828	0.679075	hypothetical protein conserved	472	498	473	617	557	545
Tb05.5K5.60	-0.0648712	4.0756	0.144632	RRP15-like protein putative	343	337	329	396	356	359
Tb05.5K5.70	-0.033082	6.24105	0.103907	nucleolar RNA helicase II putative BAC from homologous region on chr5 nucleolar RNA helicase Gu putative	2499	2193	2297	2438	2478	2607
Tb05.5K5.80	-0.0720541	4.23833	0.115432	calcium/calmodulin-dependent protein kinase putative	342	503	439	498	471	450
Tb05.5K5.90	-0.0453473	2.24869	0.0431994	BAC from homologous region on chr5 dynein light chain putative	122	126	116	124	147	124
Tb05.5K5.100	0.0313425	3.83153	0.0463908	hypothetical protein conserved	303	295	320	354	294	298
Tb05.5K5.110	-0.0108261	6.20748	0.0226813	BAC from homologous region on chr5 major vault protein putative	1375	1388	1365	1393	1541	1439
Tb05.5K5.120	0.060715	4.57831	0.192123	hypothetical protein conserved	748	758	713	778	738	723
Tb05.5K5.130	0.197539	7.44805	1.18193	BAC from homologous region on chr5 paraflagellar rod component par4 putative	5129	5179	5422	4558	4994	4865
Tb05.5K5.140	0.145972	2.90871	0.299421	Trypanosoma specific protein unknown function	169	168	151	156	157	151
Tb05.5K5.150	-0.185874	5.70289	0.625658	small GTP-binding protein putative BAC from homologous region on chr5	1021	980	950	1256	1113	1165
Tb05.5K5.160	0.177027	6.01075	0.824345	hypothetical protein conserved	1541	1630	1687	1473	1552	1493
Tb05.5K5.170	-0.0793507	4.71819	0.247438	ATP pyrophosphate-lyase putative elongation of very long chain fatty acids protein putative BAC from homologous region on chr5	679	691	612	742	734	727
Tb05.5K5.180	0.0768253	4.69948	0.197446	BAC from homologous region on chr5 ATP pyrophosphate-lyase putative receptor-type adenylate cyclase GRESAG 4 putative adenylyl cyclase putative	493	533	517	572	455	513
Tb05.5K5.190	0.0431828	5.71174	0.118629	adenylyl cyclase putative ATP pyrophosphate-lyase putative receptor-type adenylate cyclase GRESAG 4 putative BAC from homologous region on chr5	1004	1111	1004	1159	997	1030
Tb05.5K5.200	-0.00907982	5.63036	0.0143588	guanine aminase putative guanine aminohydrolase putative guanine deaminase putative guanase putative BAC from homologous region on chr5	1471	1400	1376	1494	1462	1540
Tb05.5K5.210	-0.00227647	5.98691	0.00351485	hypothetical protein	1817	1840	1805	1928	1862	1964
Tb05.5K5.220	0.0477542	5.95804	0.125302	hypothetical protein	1771	1705	1795	1804	1748	1813
Tb05.5K5.240	-0.0526471	6.44683	0.206753	expression site-associated gene 3 (ESAG3) protein putative BAC from homologous region on chr5 expression site-associated gene (ESAG) protein putative	2106	2190	2096	2349	2291	2333
Tb05.5K5.250	0.0985461	2.79674	0.121047	hypothetical protein	148	150	163	155	150	148
Tb05.5K5.260	0.380325	3.48069	0.843453	variant surface glycoprotein (VSG) putative	189	226	220	171	190	152
Tb05.5K5.290	0.0332649	1.00668	0.0145997	hypothetical protein	48	27	26	35	39	30
Tb05.5K5.530	0.322919	-1.22104	0.0658428	BAC from homologous region on chr5 variant surface glycoprotein (VSG) putative	5	7	0	2	3	5
Tb07.11L3.90	0.0490236	6.11104	0.0964578	zinc finger protein family member putative	1152	1062	1041	1084	1111	1115
Tb07.11L3.100	0.0774568	5.59883	0.291111	SUMO-interacting motif-containing protein	931	915	990	956	954	918
Tb08.27P2.50	2.34326	-0.352377	1.96973	hypothetical protein	18	12	10	4	1	3
Tb08.27P2.60	0.337118	4.13529	0.451134	hypothetical protein	176	170	174	150	114	169
Tb08.27P2.70	0.226685	3.48295	0.316807	hypothetical protein	68	70	69	58	59	69
Tb08.27P2.80	0.453405	3.31668	0.590904	hypothetical protein	78	98	108	76	50	92
Tb08.27P2.90	0.471343	6.16196	0.577561	hypothetical protein	959	866	918	790	431	862
Tb08.27P2.110	0.106795	6.14528	0.0852742	PAP2 superfamily putative	794	848	660	884	398	968
Tb08.27P2.140	-0.374766	0.593596	0.24367	variant surface glycoprotein (VSG atypical) putative BAC from homologous region on chr8	12	21	8	19	19	18
Tb08.27P2.220	1.22222	-1.13626	0.501375	BAC from homologous region on chr8 variant surface glycoprotein (VSG atypical) putative	7	4	5	2	2	3
Tb08.27P2.240	0.36523	-1.31188	0.0581637	BAC from homologous region on chr8 variant surface glycoprotein (VSG) putative	1	2	2	2	1	1
Tb08.27P2.260	0.389428	0.512717	0.169187	BAC from homologous region on chr8 variant surface glycoprotein (VSG atypical) putative	18	9	8	4	12	12
Tb08.27P2.460	0.627956	0.22968	0.296528	BAC from homologous region on chr8 variant surface glycoprotein (VSG) putative	41	17	14	16	18	15
Tb927.1.40	0.0670731	-1.23772	0.0129376	hypothetical protein	7	7	4	1	9	8
Tb927.1.70	-0.68314	5.40458	5.97119	retrotransposon hot spot protein 4 (RHS4) putative	656	586	623	1044	1053	1054
Tb927.1.110	0.17471	7.19132	0.598031	hypothetical protein conserved	3927	3529	3738	3237	3531	3658
Tb927.1.120	0.11654	10.0854	0.472992	retrotransposon hot spot protein 4 (RHS4) putative	27512	27034	27592	26400	26572	26715
Tb927.1.180	0.164243	8.74007	1.13	retrotransposon hot spot protein 1 (RHS1) putative	9143	9476	9784	8915	8966	8776
Tb927.1.220	0.161691	8.8	1.0564	retrotransposon hot spot protein 1 (RHS1) putative	9751	9744	10012	9157	9386	9199
Tb927.1.270	0.170907	4.66047	0.580074	hypothetical protein	464	541	554	486	476	494
Tb927.1.280	0.205012	2.72018	0.368164	Protein of unknown function (DUF1181) putative	130	139	152	128	111	145
Tb927.1.290	0.0493966	7.02953	0.14356	leucine-rich repeat protein (LRRP) putative	2262	2689	2503	2495	2585	2490
Tb927.1.305	0.0964071	2.4516	0.10285	unspecified product	71	85	87	80	78	81
Tb927.1.345	0.230371	2.74667	0.395811	unspecified product	102	119	115	92	107	102
Tb927.1.370	0.108221	7.00871	0.515009	leucine-rich repeat protein (LRRP) putative	2453	2739	2684	2566	2655	2462
Tb927.1.380	0.364614	4.57256	1.83719	Protein of unknown function (DUF1181) putative	498	514	558	399	471	412
Tb927.1.400	0.0920815	3.54431	0.177589	hypothetical protein conserved	163	171	180	156	184	167
Tb927.1.420	-0.0534615	7.35388	0.187007	retrotransposon hot spot protein 5 (RHS5) putative	3723	3473	3852	4007	3982	4073
Tb927.1.470	0.191443	3.32756	0.487464	Protein of unknown function (DUF1181) putative	185	216	205	185	189	184
Tb927.1.480	0.0967403	6.23269	0.440237	leucine-rich repeat protein (LRRP) putative	1391	1631	1548	1502	1535	1456
Tb927.1.490	0.0850787	3.34719	0.172661	hypothetical protein	174	196	190	175	196	184
Tb927.1.530	-0.0704848	5.73156	0.253624	hypothetical protein conserved	868	950	916	1050	939	1031
Tb927.1.540	-0.059417	6.36475	0.227527	DNA-directed RNA polymerase III putative	1765	2051	2008	2280	2018	2087
Tb927.1.560	-0.05489	5.30928	0.162289	WD domain G-beta repeat putative	892	889	834	1032	908	920
Tb927.1.570	-0.171756	5.03804	0.692262	Histone-lysine N-methyltransferase H3 lysine-76 specific	825	830	852	1068	945	960
Tb927.1.580	-0.00391408	5.92291	0.00592175	phosphate-repressible phosphate permease putative	869	921	897	992	910	933
Tb927.1.600	0.049517	5.97373	0.11322	phosphate-repressible phosphate permease putative	1085	1159	1116	1137	1103	1174
Tb927.1.610	0.0986299	5.82457	0.47124	hypothetical protein conserved	1028	1083	1074	1126	1005	1000
Tb927.1.630	-0.0114359	4.97823	0.024319	Anti-silencing function protein 1 homolog A	608	644	664	707	658	667
Tb927.1.640	-0.00761139	7.45419	0.0179285	BRCA2	3421	3575	3606	3902	3650	3663
Tb927.1.650	-0.288047	4.15977	1.14183	conserved protein unknown function	359	411	365	513	463	482
Tb927.1.670	-0.103311	5.25166	0.18401	conserved protein unknown function	712	824	843	1027	824	840
Tb927.1.690	-0.0810861	4.62204	0.201006	hypothetical protein conserved	584	589	620	717	680	600
Tb927.1.700	0.0215335	8.66587	0.0515159	phosphoglycerate kinase	12324	12023	12242	12814	12451	12661
Tb927.1.710	-0.00367064	6.34189	0.00776221	phosphoglycerate kinase	1991	2032	2065	2149	2151	2120
Tb927.1.720	-0.0104748	6.02562	0.0284187	phosphoglycerate kinase	1324	1397	1361	1445	1402	1477
Tb927.1.730	-0.00455233	5.81621	0.0102003	NADH-ubiquinone oxidoreductase complex I subunit putative	1181	1179	1168	1274	1226	1224
Tb927.1.740	-0.0255945	5.66634	0.0541788	phosphatidylinositol-4-phosphate 5-kinase related	943	1084	1044	1176	1035	1078
Tb927.1.750	0.0754828	7.4991	0.290396	Metal-binding domain-containing protein	3629	3733	3686	3670	3720	3637
Tb927.1.760	-0.101027	5.43841	0.292398	wd40 repeat domain-containing protein	903	1019	1022	1225	1062	1037
Tb927.1.780	0.0313091	4.9659	0.0758725	leucine-rich repeat-containing protein	592	689	633	689	621	660
Tb927.1.790	-0.0818432	4.66746	0.187724	hypothetical transmembrane protein conserved	525	618	554	711	620	560
Tb927.1.800	0.522323	3.69694	2.21007	hypothetical transmembrane protein	324	301	260	204	219	225
Tb927.1.820	-0.126251	5.4824	0.790097	kelch domain-containing protein	892	956	905	1108	1052	1002
Tb927.1.830	0.0331679	5.35365	0.0798884	hypothetical protein conserved	910	1032	945	1098	937	935
Tb927.1.840	0.0467455	4.77077	0.126645	transmembrane protein putative	535	618	568	588	586	578
Tb927.1.860	-0.0280614	6.77324	0.101554	ER membrane protein complex subunit 10	2500	2359	2530	2636	2688	2603
Tb927.1.870	-0.0770061	5.65592	0.310729	deoxyhypusine synthase	976	1140	1043	1219	1157	1129
Tb927.1.880	0.146554	7.65514	0.422363	Midasin putative	5942	5701	6089	5355	5907	5581
Tb927.1.890	-0.0485424	4.64705	0.113415	hypothetical protein conserved	492	471	491	558	520	505
Tb927.1.990	0.0508475	5.90718	0.167846	Enkuring domain-containig protein	1512	1686	1653	1606	1711	1606
Tb927.1.1000	0.0771282	6.13219	0.342572	developmentally regulated phosphoprotein	1308	1519	1374	1459	1400	1330
Tb927.1.1010	-0.0583801	5.09866	0.148456	E3 ubiquitin-protein ligase KCMF1 putative	715	827	766	902	850	777
Tb927.1.1020	0.0309247	4.60464	0.0721465	leucine-rich repeat-containing protein	464	551	508	548	510	510
Tb927.1.1025	-0.192385	3.49029	0.505368	conserved protein unknown function	206	217	196	285	239	221
Tb927.1.1030	0.00807663	5.42483	0.0144214	Nucleolar protein 49	732	690	773	810	769	719
Tb927.1.1050	-0.0103813	6.31475	0.0234837	Metallo-dependent phosphatase-like domain-containing protein	1944	1894	1925	2088	1973	2047
Tb927.1.1060	-0.0214285	3.71943	0.0241541	Cell cycle checkpoint protein RAD1-like putative	292	328	300	370	293	320
Tb927.1.1080	0.00723718	4.7578	0.012552	TFIIH basal transcription factor subunit putative TFIIH basal transcription factor subunit	572	584	593	626	607	598
Tb927.1.1090	0.135501	4.85195	0.612973	hypothetical protein conserved	468	502	463	454	467	451
Tb927.1.1100	0.0534718	6.03966	0.188297	Basal body protein	1361	1398	1448	1398	1431	1434
Tb927.1.1120	0.0147227	4.45459	0.021648	ribosomal RNA-processing protein 8 putative	443	475	485	539	459	464
Tb927.1.1130	-0.118528	4.47229	0.407292	glycerol-3-phosphate dehydrogenase (FAD-dependent) putative	482	470	471	598	531	498
Tb927.1.1140	0.0483099	4.7467	0.15397	Transmembrane protein 231 putative	582	576	579	621	571	576
Tb927.1.1150	-0.155265	4.29672	0.40107	zeta tubulin	452	440	404	563	470	487
Tb927.1.1160	-0.0338658	5.47323	0.0852742	kinetoplast ribosomal PPR-repeat containing protein 3	861	890	901	1061	895	903
Tb927.1.1170	-0.112572	4.11302	0.280039	DNA-directed RNA polymerase 2 RPB12 subunit	349	361	372	427	410	394
Tb927.1.1175	-0.0233658	4.84195	0.0424796	hypothetical protein	579	592	532	614	627	580
Tb927.1.1200	-0.120963	4.8157	0.468228	Mitochondrial ribosomal protein S15	555	537	521	668	597	582
Tb927.1.1210	-0.091139	3.50938	0.159873	conserved protein unknown function	200	277	211	281	261	229
Tb927.1.1220	-0.0550333	5.13234	0.166706	RWD domain-containing protein	753	790	763	886	807	828
Tb927.1.1230	-0.0723357	4.98433	0.199203	chaperone protein DnaJ putative	730	803	715	843	825	818
Tb927.1.1240	0.0620978	5.55355	0.213028	cytidine triphosphate synthase putative	1247	1128	1113	1200	1178	1139
Tb927.1.1270	-0.00576965	4.17291	0.0083037	homocysteine S-methyltransferase putative	313	347	317	356	352	324
Tb927.1.1300	0.157575	4.12026	0.515009	hypothetical transmembrane protein conserved	330	408	351	370	316	341
Tb927.1.1310	0.018091	4.82531	0.0438047	transmembrane protein conserved	548	567	571	610	568	574
Tb927.1.1330	0.0460909	5.07825	0.145864	Mitochondrial Editosome-like Complex TUTase	669	686	712	741	692	674
Tb927.1.1340	-0.0798622	5.22216	0.194461	Quinonprotein alcohol dehydrogenase-like protein putative	787	938	868	1008	983	892
Tb927.1.1350	0.0518107	5.35061	0.160428	kinesin heavy chain putative	1039	1203	1105	1171	1119	1106
Tb927.1.1370	-0.0575075	4.16064	0.114138	rRNA biogenesis protein putative	469	522	528	581	531	551
Tb927.1.1380	-0.280751	0.938559	0.268043	serine/threonine protein phosphatase 2A regulatory subunit putative	53	49	36	78	51	48
Tb927.1.1390	-0.054184	3.5568	0.0739881	hypothetical protein conserved	187	264	243	284	220	254
Tb927.1.1400	0.121742	3.6827	0.273033	Overproducer of inositol protein 10 homolog putative	287	278	286	288	241	294
Tb927.1.1420	-0.0545977	6.87905	0.287834	conserved protein unknown function	2419	2450	2311	2626	2634	2584
Tb927.1.1470	0.164729	3.31462	0.260191	conserved protein unknown function	124	145	108	135	117	102
Tb927.1.1500	-0.0743368	2.92582	0.0798884	conserved protein unknown function	172	130	118	172	152	142
Tb927.1.1530	0.127285	6.76635	0.579813	STE group serine/threonine-protein kinase putative	2282	2192	2232	2207	2190	2065
Tb927.1.1540	-0.0431853	5.64152	0.122664	Tubulin/FtsZ family putative	1097	1243	1162	1345	1268	1184
Tb927.1.1550	-0.054171	6.59353	0.250267	tubulin-tyrosine ligase putative	1739	1930	1823	2156	1904	1941
Tb927.1.1560	0.0920839	6.24847	0.515009	vesicular-fusion protein nsf putative	1612	1622	1565	1553	1603	1579
Tb927.1.1580	-0.0381261	4.07324	0.0516444	electron transport protein SCO1/2 putative	334	431	401	485	351	424
Tb927.1.1600	-0.035584	6.18322	0.122319	pseudouridine synthase TruD putative	1632	1863	1739	1986	1849	1809
Tb927.1.1610	-0.0533002	4.50894	0.10618	hypothetical protein conserved	385	384	398	466	414	395
Tb927.1.1620	-0.0245669	5.68903	0.0666408	ATP-dependent DEAD/H RNA helicase putative	1111	1313	1267	1346	1329	1273
Tb927.1.1630	0.101771	3.64842	0.178778	transcription elongation factor 1 homolog	216	281	258	266	228	246
Tb927.1.1640	-0.150742	4.3231	0.505368	hypothetical protein conserved	332	337	319	396	363	395
Tb927.1.1650	0.0187475	3.76198	0.0247895	hypothetical protein conserved	236	242	254	256	234	270
Tb927.1.1660	-0.0256611	3.52671	0.030519	ESCO acetyltransferase domain-containing protein	216	250	205	274	205	240
Tb927.1.1670	0.00418931	6.54058	0.0103507	ARM-like helical domain-containing protein	2154	2098	2075	2221	2206	2210
Tb927.1.1680	0.0498492	4.88191	0.115312	Transcription elongation factor 1 domain-containing protein	581	665	609	656	609	620
Tb927.1.1690	-0.046271	6.0345	0.141665	RNA-editing nuclease 1	1461	1495	1519	1773	1589	1504
Tb927.1.1700	-0.00207931	5.05616	0.0031694	AATF protein putative	714	850	864	843	870	843
Tb927.1.1710	0.0759277	8.08025	0.389196	transmembrane protein conserved	5753	5700	5934	5782	5792	5777
Tb927.1.1720	-0.0444188	5.74363	0.113317	cyclophilin 15 putative	957	1093	1013	1210	1116	999
Tb927.1.1730	0.0197796	7.16843	0.0792598	RNA-editing substrate binding complex protein RESC15	2566	2647	2584	2823	2583	2687
Tb927.1.1740	0.115354	8.2632	0.26118	Microtubule-associated protein futsch putative	6302	5349	6083	5399	6301	5523
Tb927.1.1750	-0.00366754	4.89615	0.00495294	conserved protein unknown function	595	645	604	632	689	623
Tb927.1.1760	0.544919	3.6322	2.30191	hypothetical transmembrane protein	324	318	278	254	192	218
Tb927.1.1770	-0.010229	4.23484	0.0155291	Dithiol glutaredoxin 2	384	346	346	409	354	378
Tb927.1.1790	0.131136	6.39257	0.655402	hypothetical PIN domain-containing protein conserved	1427	1626	1577	1512	1491	1443
Tb927.1.1820	-0.00015306	6.77857	0.000577718	hypothetical PIN domain-containing protein	1467	1575	1546	1689	1565	1574
Tb927.1.1840	0.141087	6.25313	0.500131	conserved protein unknown function	1104	1122	1180	1067	1057	1124
Tb927.1.1850	0.155935	5.32561	0.530275	hypothetical protein conserved	725	730	665	685	643	674
Tb927.1.1860	0.267076	3.42767	0.820132	Uncharacterized protein	202	184	204	180	165	171
Tb927.1.1880	0.00412129	7.78507	0.00835695	WD40 repeat-containing protein	4317	4280	4334	4549	4582	4434
Tb927.1.1890	0.0460487	6.78918	0.180504	Replication Factor C Subunit 1-related protein	2398	2483	2391	2433	2461	2512
Tb927.1.1910	0.0331261	6.77572	0.124408	MORN repeat-containing protein	2248	2264	2276	2512	2338	2136
Tb927.1.1920	0.106774	5.20663	0.395548	conserved protein unknown function	752	855	811	788	777	796
Tb927.1.1930	0.0202559	7.95996	0.0353867	phosphatidylinositol 3-kinase putative	3822	4062	4022	3968	4419	3954
Tb927.1.1960	0.242882	7.11189	2.06651	chaperone protein DnaJ putative	3052	2966	3030	2648	2582	2811
Tb927.1.1980	0.0224455	5.84596	0.0658428	protein transport protein YIF1 putative	1119	1178	1133	1211	1106	1235
Tb927.1.1990	-0.0259793	4.71488	0.0562713	Pre-mRNA-splicing factor 38 putative	510	502	486	550	531	524
Tb927.1.2000	-0.114441	2.3596	0.10489	hypothetical protein	80	74	69	78	105	71
Tb927.1.2040	0.385344	4.62929	1.43084	expression site-associated gene 2 (ESAG2) protein putative	572	562	658	432	521	489
Tb927.1.2100	0.18538	9.17761	0.68954	Calpain-like protein 1.1	11888	11678	11545	10097	11454	10899
Tb927.1.2110	0.202538	5.36673	1.08872	Calpain-like protein 1.2	591	720	649	617	563	611
Tb927.1.2120	0.0810138	6.9499	0.291111	Calpain-like protein CALP1.3	2284	2322	2403	2321	2399	2250
Tb927.1.2150	0.453685	4.19068	1.96973	Small kinetoplastid calpain-related protein 1-4	366	301	300	248	222	273
Tb927.1.2160	0.643047	4.74756	3.97397	Small kinetoplastid calpain-related protein 1-5	611	563	556	363	398	404
Tb927.1.2190	-0.0137916	7.25117	0.024319	Raptor N-terminal CASPase like domain containing protein putative	3257	2971	3074	3354	3258	3273
Tb927.1.2200	0.240395	3.55769	0.711437	zinc finger protein family member putative	256	248	244	213	241	212
Tb927.1.2210	0.148433	6.25261	1.04003	nucleosome assembly protein (NAP) putative	2023	2030	2081	1925	1881	2014
Tb927.1.2230	0.201016	7.0742	0.742647	small myristoylated protein 1-1 Small kinetoplastid calpain-related protein 1-6	3077	3120	3352	2822	3021	2891
Tb927.1.2260	0.304748	6.74178	1.08872	small myristoylated protein 1-2	3013	2829	3111	2440	2582	2600
Tb927.1.2310	0.576391	5.63331	3.72872	hypothetical protein	1726	1474	1493	1169	959	1186
Tb927.1.2320	-0.00573924	5.38264	0.0122987	Cardiolipin-dependent protein 35kDa	820	895	848	959	902	847
Tb927.1.2330	0.00291072	10.7333	0.00350375	beta tubulin	62569	58847	55477	60433	62009	63231
Tb927.1.2340	-0.0898327	10.7395	0.274327	alpha tubulin	59214	54411	51462	60471	62031	62330
Tb927.1.2350	0.00374522	10.463	0.00495294	beta tubulin	52030	48865	46107	50446	51513	52265
Tb927.1.2360	-0.0861468	10.74	0.249557	alpha tubulin	59208	54069	51765	60467	61817	62040
Tb927.1.2370	0.00430271	11.0637	0.00526089	beta tubulin	77305	74689	70961	76302	77940	79526
Tb927.1.2380	-0.0825265	10.7389	0.232113	alpha tubulin	59653	54505	51334	60422	62055	61887
Tb927.1.2390	0.0922906	10.9627	0.24677	beta tubulin	75624	71412	67302	69313	68695	73450
Tb927.1.2400	-0.0799983	10.1769	0.242604	alpha tubulin	40710	36936	35047	41132	42184	42016
Tb927.1.2420	-0.0102542	4.94302	0.0143588	endonuclease/exonuclease/phosphatase family putative	527	484	457	533	496	527
Tb927.1.2430	0.104568	9.0067	0.428889	histone H3 putative	14861	13719	13742	13852	14042	13532
Tb927.1.2450	0.107136	8.99458	0.501925	histone H3 putative	14529	13751	13726	13740	13930	13369
Tb927.1.2470	0.0603863	8.62939	0.198023	histone H3 putative	11406	10332	10308	10821	10985	10541
Tb927.1.2490	0.0725489	7.58001	0.361522	histone H3 putative	5397	5203	5093	5310	5176	5217
Tb927.1.2510	0.0795559	8.8248	0.285301	histone H3 putative	13019	12102	11869	12396	12487	11960
Tb927.1.2530	0.0460575	8.60614	0.131898	histone H3 putative	11157	10371	9901	10803	10941	10298
Tb927.1.2550	0.0675203	8.8136	0.237944	histone H3 putative	12833	12038	11806	12127	12684	12013
Tb927.1.2570	0.0340796	8.49597	0.126561	coatomer beta subunit	7308	7347	7185	7490	7446	7499
Tb927.1.2580	-0.00294054	6.60966	0.00540368	exosome-associated protein 1	1711	1859	1652	1878	1826	1800
Tb927.1.2600	0.0492877	4.82527	0.0661026	pumilio/PUF RNA binding protein 9	814	700	627	734	713	731
Tb927.1.2640	0.324621	6.2821	2.2341	hypothetical protein conserved	1312	1264	1303	1097	1083	1079
Tb927.1.2670	-0.0697364	7.029	0.321299	paralyzed flagella 16	3538	3384	3257	3810	3696	3736
Tb927.1.2700	0.0663115	5.50081	0.176114	hypothetical protein conserved	758	880	850	890	798	812
Tb927.1.2710	-0.00662695	4.53711	0.0078616	Flagella connector protein 7	463	476	485	506	518	481
Tb927.1.2730	0.138803	5.83775	1.06752	conserved protein unknown function	1174	1156	1189	1146	1095	1122
Tb927.1.2740	0.00153204	6.46834	0.00311011	lipase-like protein putative	1542	1593	1523	1738	1613	1547
Tb927.1.2750	0.0880543	6.25558	0.416835	hypothetical protein conserved	1693	1667	1720	1618	1662	1745
Tb927.1.2760	0.274079	4.50059	1.17226	hypothetical protein	490	491	579	448	469	440
Tb927.1.2770	-0.0865986	5.17035	0.235403	hypothetical protein conserved	633	789	726	848	767	784
Tb927.1.2780	0.131454	2.01594	0.116971	hypothetical protein	77	69	70	95	58	55
Tb927.1.2820	0.0171267	7.02191	0.041123	pteridine transporter putative	1747	1800	1676	1855	1770	1805
Tb927.1.2850	0.00840232	5.97177	0.0157718	pteridine transporter putative	821	827	855	874	914	830
Tb927.1.2880	-0.0029932	6.66376	0.00515576	pteridine transporter putative	1360	1399	1290	1418	1382	1467
Tb927.1.2970	-0.0037307	5.68721	0.00495294	hypothetical protein conserved	841	1113	1055	1140	1027	1006
Tb927.1.2980	-0.00283738	6.65343	0.00467133	hypothetical protein conserved	1773	2070	1973	2141	2057	1932
Tb927.1.2985	-0.0538931	4.97902	0.145896	ER protein Pkr1 putative	543	570	571	654	621	565
Tb927.1.2990	0.0613828	7.27191	0.293929	kinetoplast ribosomal PPR-repeat containing protein 2	2845	2951	3138	3060	3027	2920
Tb927.1.3000	-0.0783567	6.08536	0.416259	amidohydrolase putative	1399	1358	1424	1537	1600	1507
Tb927.1.3010	-0.0685495	4.98626	0.231865	RNA-editing substrate binding complex protein RESC18	598	674	678	743	700	708
Tb927.1.3030	-0.112746	6.35669	0.742647	KREL2	1666	1550	1553	1841	1788	1798
Tb927.1.3040	0.115537	4.90087	0.42847	hypothetical protein conserved	614	568	600	591	556	584
Tb927.1.3050	-0.057663	6.46928	0.250642	tRNA (Uracil-5-)-methyltransferase putative	1848	1822	1750	1947	2000	1986
Tb927.1.3070	0.143582	7.18373	0.778577	hypothetical protein conserved	3073	3055	2981	2699	2973	2994
Tb927.1.3110	0.0758928	6.59549	0.365806	soluble N-ethylmaleimide sensitive factor (NSF) attachment protein putative	1549	1586	1632	1622	1550	1586
Tb927.1.3120	0.00702257	5.734	0.0137752	Peptidase C50 separase putative	1166	1135	1214	1251	1256	1174
Tb927.1.3130	-0.0553695	6.29077	0.190275	AGC/RSK family serine/threonine kinase putative	1542	1492	1465	1697	1573	1650
Tb927.1.3150	0.0670219	5.95697	0.312962	hypothetical protein conserved	1369	1300	1323	1353	1334	1323
Tb927.1.3170	-0.0402332	6.11799	0.126244	CHORD putative	1335	1387	1349	1505	1447	1452
Tb927.1.3180	-0.0659824	9.99962	0.149083	40S ribosomal protein S11 putative	19895	18199	17755	20274	20780	20460
Tb927.1.3200	-0.139958	6.61965	0.925417	Suppressor of G2 allele of SKP1 putative	1570	1589	1680	1982	1876	1755
Tb927.1.3220	-0.111281	5.7641	0.55481	TBC1 domain family member 20/GTPase putative	1061	1037	1069	1258	1198	1145
Tb927.1.3230	-0.0249953	6.07792	0.090363	cell division cycle protein putative	1331	1436	1371	1541	1470	1419
Tb927.1.3250	0.0521599	7.79555	0.180551	Domain of unknown function (DUF4456) putative	4714	4841	4830	4880	4948	4765
Tb927.1.3260	0.00927044	8.26026	0.0193244	hypothetical protein conserved	6712	6202	6372	6738	6752	6675
Tb927.1.3270	-0.068306	6.39187	0.293963	hypothetical protein conserved	1743	2003	1942	2254	2051	1971
Tb927.1.3280	-0.00731763	5.07049	0.0145997	septum formation protein MAF homologue putative	640	703	723	737	733	714
Tb927.1.3290	0.025946	7.28005	0.0984256	hypothetical protein conserved	3129	3206	3145	3497	3220	3086
Tb927.1.3300	0.0347768	7.25028	0.12608	Myotubularin-related protein putative	3087	3021	2964	3134	3066	3117
Tb927.1.3310	0.171657	6.56795	1.21239	hypothetical protein conserved	2269	2158	2216	2083	2097	2026
Tb927.1.3320	-0.052072	3.86882	0.0646304	leucine-rich repeat protein (LRRP) putative	237	284	303	326	299	274
Tb927.1.3350	0.467431	0.368938	0.292183	hypothetical protein	12	27	19	17	15	12
Tb927.1.3360	0.756069	-0.343316	0.512	hypothetical protein	10	18	14	11	5	10
Tb927.1.3390	0.0945871	5.20547	0.365806	Eukaryotic protein of unknown function (DUF866) putative	898	899	976	923	883	926
Tb927.1.3400	0.0179942	6.03416	0.049253	Bromodomain factor 6	1317	1267	1272	1351	1328	1328
Tb927.1.3410	0.14723	5.69568	0.760398	hypothetical protein conserved	1047	1050	1086	1031	987	1006
Tb927.1.3450	-0.00520685	6.05261	0.00939017	hypothetical protein conserved	1559	1566	1587	1581	1743	1648
Tb927.1.3550	0.0398305	4.04768	0.0612985	hypothetical protein	256	240	209	260	229	233
Tb927.1.3560	0.226169	6.8344	1.76593	Centrosomal protein of 164 kDa putative	2243	2509	2298	2218	2110	2013
Tb927.1.3670	0.023616	5.58475	0.061072	expression site-associated gene 8 (ESAG8) protein putative	850	925	874	949	946	847
Tb927.1.3750	0.46492	-0.800971	0.198494	hypothetical protein conserved	12	6	11	6	6	10
Tb927.1.3760	0.577478	0.848519	0.633502	hypothetical protein conserved	36	39	30	33	14	27
Tb927.1.3800	0.0968064	3.43409	0.200634	Present in the outer mitochondrial membrane proteome 18	251	247	278	276	259	229
Tb927.1.3810	-0.095432	4.61074	0.344874	hypothetical protein conserved	486	525	513	587	581	545
Tb927.1.3820	0.00508177	5.52762	0.00666051	ATP synthase subunit putative	1005	973	927	971	1027	1046
Tb927.1.3830	-0.0126742	9.67737	0.018953	glucose-6-phosphate isomerase glycosomal	21763	19991	20369	21199	21467	23235
Tb927.1.3840	-0.118269	5.55099	0.456761	hypothetical protein conserved	872	1098	1075	1238	1179	1060
Tb927.1.3850	0.0619585	7.22291	0.26646	Sec61beta family putative	2653	2738	2773	2780	2669	2777
Tb927.1.3860	-0.0953119	6.28252	0.451185	hypothetical protein conserved	1809	1935	1814	2202	2084	1963
Tb927.1.3880	0.0367301	7.69929	0.124986	Fusaric acid resistance protein-like putative	3860	3992	4349	4297	4211	4007
Tb927.1.3890	0.185962	5.7039	0.661524	hypothetical protein	1147	1030	1015	965	960	1027
Tb927.1.3910	-0.0667522	6.80413	0.342572	Anaphase-promoting complex subunit CDC23	2301	2361	2367	2583	2599	2561
Tb927.1.3940	-0.0540955	6.93917	0.289762	hypothetical protein conserved	2546	2471	2562	2816	2737	2727
Tb927.1.3950	0.00635821	8.63698	0.0114964	alanine aminotransferase	7228	7235	7317	7511	7700	7593
Tb927.1.4010	0.0719685	4.79112	0.106902	primase 2	625	563	536	567	620	539
Tb927.1.4020	0.679057	2.69285	2.31086	hypothetical protein	175	158	160	114	102	108
Tb927.1.4040	0.201151	5.35825	0.742647	hypothetical protein conserved	927	887	917	813	881	805
Tb927.1.4050	0.0536678	6.81222	0.203139	ser/thr protein phosphatase putative	2364	2426	2309	2441	2436	2319
Tb927.1.4100	0.0537762	5.88896	0.14512	cytochrome oxidase subunit IV	1115	1148	1203	1173	1150	1189
Tb927.1.4140	-0.0357994	4.04042	0.0806089	Bardet-Biedl syndrome 5 protein	340	357	340	371	360	387
Tb927.1.4160	-0.0217218	5.03082	0.0498063	hypothetical protein conserved	624	626	554	691	630	607
Tb927.1.4180	0.0107701	6.41203	0.024319	leucine-rich repeat protein (LRRP) putative	1880	1915	2000	2066	2036	1950
Tb927.1.4220	-0.123686	5.70369	0.825028	Ydr279p protein family (RNase H2 complex component) putative	992	1114	1031	1294	1162	1141
Tb927.1.4230	0.12331	6.0764	0.64943	hypothetical protein conserved	1196	1335	1329	1286	1269	1173
Tb927.1.4250	0.00905459	5.23913	0.0154989	promoter binding protein 1	804	920	938	963	973	847
Tb927.1.4280	0.0881409	5.12338	0.227527	hypothetical protein conserved	815	723	751	791	716	760
Tb927.1.4300	0.154859	4.67847	0.505368	chaperone protein DnaJ putative	474	479	459	434	471	429
Tb927.1.4310	0.0568607	8.86199	0.13181	Flagellum attachment zone protein 2	10547	9612	9652	9491	10610	10036
Tb927.1.4340	-0.00517847	6.6647	0.0129376	hypothetical protein conserved	1936	1997	1946	2104	2080	2023
Tb927.1.4370	0.018517	6.49039	0.0604039	Putative integral membrane protein conserved region (DUF2404) putative	1976	1926	1983	2211	2004	1904
Tb927.1.4380	0.0389375	6.22122	0.153583	Putative integral membrane protein conserved region (DUF2404) putative	1431	1521	1471	1590	1540	1401
Tb927.1.4400	0.00394032	5.86789	0.00653679	hypothetical protein conserved	925	914	957	1046	900	989
Tb927.1.4410	0.122671	6.75445	0.7854	SUMO-interacting motif-containing protein	2126	2325	2307	2255	2190	2085
Tb927.1.4420	-0.0690564	5.23116	0.177557	ABC transporter putative	831	879	846	1004	906	912
Tb927.1.4450	-0.0106385	5.81603	0.0214155	calcium-activated potassium channel putative	1323	1402	1508	1657	1396	1437
Tb927.1.4470	-0.0678492	5.90006	0.226405	hypothetical protein conserved	1159	1208	1115	1338	1193	1309
Tb927.1.4480	0.0636973	6.92124	0.277606	WD repeat and HMG-box DNA-binding protein putative	3210	3130	3109	3237	3180	3097
Tb927.1.4490	0.0936133	6.19361	0.230126	N-acetyltransferase 2 putative	2081	2212	2056	2150	2200	1911
Tb927.1.4500	-0.0583134	6.69096	0.247438	SNARE associated Golgi protein putative	1956	1826	1874	2142	1976	2081
Tb927.1.4520	0.12409	6.54308	0.790097	Zinc finger C3HC4 type (RING finger) putative	1630	1699	1743	1696	1615	1586
Tb927.1.4540	0.158344	4.22022	0.312962	cyclin-like F-box protein 1A	380	297	298	319	301	300
Tb927.1.4560	0.0379616	4.09396	0.059237	cyclin-like F-box protein 1B	296	292	265	285	306	283
Tb927.1.4580	0.0101587	3.53253	0.00842949	cyclin-like F-box protein 1C	214	174	167	187	207	186
Tb927.1.4600	-0.0366747	4.41017	0.0490496	cyclin-like F-box protein 1D	386	326	311	380	403	322
Tb927.1.4630	0.0948272	4.34527	0.148803	cyclin-like F-box protein 1E	382	351	303	344	358	319
Tb927.1.4650	3.70088e-05	7.28993	6.78831e-05	cyclin-like F-box protein 2	3310	3337	3364	3250	3689	3580
Tb927.1.4680	0.102131	5.45987	0.528407	Kinetochore interacting protein 6	957	971	1011	988	948	945
Tb927.1.4690	0.0406416	6.36762	0.148663	Protein arginine N-methyltransferase 1 catalytic subunit	2428	2491	2460	2512	2508	2525
Tb927.1.4700	-0.0234091	4.81651	0.0517281	hypothetical protein conserved	510	478	524	546	526	545
Tb927.1.4710	0.124877	4.37863	0.361743	hypothetical protein conserved	405	457	494	444	451	413
Tb927.1.4720	-0.0492184	5.75562	0.132176	SET domain protein 3	1151	1203	1254	1394	1249	1286
Tb927.1.4730	-0.123196	4.61267	0.410554	Ribonuclease H2 non-catalytic subunit (Ylr154p-like) putative	526	524	509	647	604	537
Tb927.1.4740	-0.0372572	6.14681	0.0798884	FAM91 N-terminus/FAM91 C-terminus putative	1247	1407	1426	1609	1418	1380
Tb927.1.4760	-0.0129359	6.70476	0.0275103	Vacuolar sorting protein 39 domain 1/Vacuolar sorting protein 39 domain 2 putative	2243	2368	2273	2642	2377	2294
Tb927.1.4780	-0.0347258	5.75542	0.100614	Alpha/beta hydrolase domain-containing protein	992	1037	1060	1200	1077	1054
Tb927.1.4800	-0.0804328	5.33397	0.254348	hypothetical protein conserved	712	780	813	952	819	795
Tb927.1.4830	0.0207931	5.84315	0.0470112	phospholipase A1	1325	1320	1286	1264	1437	1372
Tb927.1.4870	0.292243	6.18693	2.04911	expression site-associated gene 1 (ESAG1) protein putative expression site-associated gene (ESAG) protein putative	1722	1701	1723	1475	1505	1441
Tb927.1.4890	0.240366	6.38896	1.11127	expression site-associated gene 2 (ESAG2) protein putative	1766	1800	1853	1489	1700	1632
Tb927.1.4900	0.231356	7.70235	1.29837	expression site-associated gene 11 (ESAG11) protein putative	5291	5138	5337	4525	4798	4797
Tb927.1.4910	0.212429	6.28231	1.14667	expression site-associated gene 1 (ESAG1) protein putative	1843	1817	1915	1706	1758	1599
Tb927.1.4920	0.0745548	3.17136	0.10285	hypothetical protein	120	104	124	131	105	112
Tb927.1.4970	0.235762	2.89331	0.515009	hypothetical protein	127	132	135	124	105	123
Tb927.1.5000	-0.0710767	5.28415	0.235591	hypothetical protein conserved	661	816	728	840	822	774
Tb927.1.5030	-0.00770839	5.15058	0.0139442	Flagellum attachment zone protein 37	829	1009	866	1034	890	936
Tb927.1.5060	0.29211	7.23368	1.67888	variant surface glycoprotein (VSG)-related putative	2943	2793	2881	2362	2420	2617
Tb927.1.5080	0.212042	4.02592	0.746201	expression site-associated gene 9 (ESAG9) protein putative	331	318	307	272	317	279
Tb927.1.5100	0.237819	7.70731	1.37137	expression site-associated gene 2 (ESAG2) protein putative	4118	3915	3946	3361	3724	3595
Tb927.1.5110	0.257759	5.83883	1.18193	expression site-associated gene 11 (ESAG11) protein putative	1383	1510	1459	1201	1314	1310
Tb927.1.5120	0.245848	5.40118	1.15844	expression site-associated gene 1 (ESAG1) protein putative	1018	962	1065	833	978	889
Tb927.1.5150	0.231357	3.16383	0.417277	hypothetical protein	170	191	220	156	178	186
Tb927.1.5160	0.194502	4.43311	0.392044	hypothetical protein	458	442	503	405	418	466
Tb927.1.5170	0.0826001	5.80724	0.202683	variant surface glycoprotein (VSG)-related putative	1344	1390	1555	1335	1472	1450
Tb927.1.5180	0.121928	3.63129	0.314329	hypothetical protein	324	324	367	358	312	312
Tb927.1.5185	0.153805	3.4822	0.302037	unspecified product	324	353	381	364	325	312
Tb927.1.5200	0.243438	4.91198	1.06057	expression site-associated gene 1 (ESAG1) protein putative	510	550	543	469	485	470
Tb927.1.5240	0.312489	2.92415	0.615197	expression site-associated gene 1 (ESAG1) protein putative	135	134	115	94	121	110
Tb927.2.100	0.171378	9.42805	1.00273	retrotransposon hot spot protein 1 (RHS1) putative	15044	15762	16140	14448	14605	14774
Tb927.2.160	0.261768	0.171716	0.134764	Protein of unknown function (DUF1181) putative	21	24	19	17	9	30
Tb927.2.170	0.154565	8.04057	0.86048	leucine-rich repeat protein 1 (LRRP1) putative leucine-rich repeat protein (LRRP) putative	4833	5517	5583	4978	5197	4871
Tb927.2.240	-0.00136763	5.86544	0.00275256	retrotransposon hot spot protein 5 (RHS5) putative	1387	1298	1323	1389	1470	1362
Tb927.2.280	0.140691	7.45253	1.05303	retrotransposon hot spot protein 2 (RHS2) putative	3832	3896	3948	3730	3719	3691
Tb927.2.340	0.113343	9.74911	0.476793	retrotransposon hot spot protein 4 (RHS4) putative	22106	21897	22358	21299	21536	21682
Tb927.2.370	0.175878	9.06366	1.00208	retrotransposon hot spot protein 1 (RHS1) putative	11383	11742	12194	10898	10889	11088
Tb927.2.380	0.0696009	7.84975	0.344452	retrotransposon hot spot protein 2 (RHS2) putative	4867	5315	5429	5328	5288	5030
Tb927.2.400	0.0808267	6.97472	0.37543	retrotransposon hot spot protein 2 (RHS2) putative	2546	2710	2799	2684	2643	2682
Tb927.2.450	0.105316	9.42104	0.468682	retrotransposon hot spot protein 4 (RHS4) putative	17776	17048	17748	17186	17112	17118
Tb927.2.470	0.101038	8.11034	0.577561	retrotransposon hot spot protein 4 (RHS4) putative	7084	6986	6987	6719	6949	6976
Tb927.2.510	0.115827	6.71091	0.67879	retrotransposon hot spot protein 4 (RHS4) putative	2460	2449	2496	2386	2512	2291
Tb927.2.560	0.112258	8.2614	0.51324	retrotransposon hot spot protein 4 (RHS4) putative	7111	7199	7289	6895	6977	7138
Tb927.2.650	0.147983	6.2741	0.752118	hypothetical protein	1387	1678	1639	1537	1466	1461
Tb927.2.680	0.0793736	3.88243	0.146788	Protein of unknown function (DUF1181) putative	256	315	263	277	292	261
Tb927.2.690	0.107293	6.82994	0.397161	leucine-rich repeat protein (LRRP) putative	2128	2487	2320	2209	2443	2115
Tb927.2.725	0.129875	3.80032	0.266058	unspecified product	352	293	279	303	292	294
Tb927.2.900	0.154047	6.17561	0.974165	hypothetical protein	1343	1562	1492	1439	1347	1370
Tb927.2.940	-0.107012	2.93055	0.169187	Protein of unknown function (DUF1181) putative	125	150	172	161	165	180
Tb927.2.950	0.090343	6.47217	0.321743	paraflagellar rod component putative	1549	1874	1817	1795	1720	1661
Tb927.2.960	0.343696	0.982316	0.367719	hypothetical protein	41	28	36	27	29	31
Tb927.2.1045	-0.0569902	2.37724	0.0581777	unspecified product	84	110	102	120	100	104
Tb927.2.1080	0.0833963	5.38141	0.293827	retrotransposon hot spot protein 5 (RHS5) putative	975	971	1016	955	995	990
Tb927.2.1170	-0.113931	5.33034	0.428645	retrotransposon hot spot protein 5 (RHS5) putative	847	889	805	936	949	1006
Tb927.2.1180	0.148622	6.71457	0.703035	retrotransposon hot spot protein 3 (RHS3) putative	2172	2495	2401	2269	2124	2310
Tb927.2.1210	0.112965	7.47119	0.591953	retrotransposon hot spot protein 4 (RHS4) putative	4101	4085	4183	4061	4023	3949
Tb927.2.1250	0.200297	5.73382	1.05577	hypothetical protein	1026	1156	1175	1055	997	1021
Tb927.2.1290	0.487458	0.549941	0.390237	hypothetical protein	20	18	22	20	15	10
Tb927.2.1380	0.0726325	2.48411	0.0581019	leucine-rich repeat protein (LRRP) putative	89	74	118	84	103	94
Tb927.2.1460	0.366247	1.95435	0.505128	hypothetical protein conserved	84	70	68	54	50	77
Tb927.2.1470	0.990499	0.287293	1.07693	hypothetical protein conserved	39	24	26	17	10	20
Tb927.2.1560	-0.0455767	6.2935	0.169129	peptidyl-prolyl cis-trans isomerase putative	2144	2006	2075	2283	2324	2155
Tb927.2.1600	0.0713288	5.14766	0.265714	invariant surface glycoprotein putative	653	779	718	740	712	700
Tb927.2.1680	-0.0854128	5.14147	0.230226	peptidyl-prolyl cis-trans isomerase putative	1006	852	874	1013	1029	1009
Tb927.2.1700	0.0905229	6.91786	0.351238	Enriched in surface-labeled proteome protein 10	2207	2065	2083	2217	1965	2102
Tb927.2.1720	0.0422072	3.59452	0.0497421	hypothetical protein conserved	235	264	242	264	235	258
Tb927.2.1730	0.0576806	3.9618	0.0982106	hypothetical protein conserved	315	395	350	369	358	344
Tb927.2.1740	-0.105597	3.98573	0.191982	hypothetical protein conserved	205	243	250	277	246	267
Tb927.2.1760	0.0646929	7.54874	0.344874	EGF-like domain-containing protein putative	3291	3502	3511	3511	3419	3432
Tb927.2.1780	-0.0761919	4.17455	0.184801	GlcNAc-PI synthesis protein	357	351	340	381	368	413
Tb927.2.1790	0.0249637	3.70618	0.0423737	hypothetical protein conserved	263	297	275	289	279	295
Tb927.2.1800	0.00734237	7.32849	0.0193244	DNA polymerase delta catalytic subunit putative	3593	3496	3680	3792	3780	3701
Tb927.2.1810	0.0192344	6.76334	0.0531602	chromatin-remodeling complex atpase chain iswi	3693	3709	3558	3758	3810	3806
Tb927.2.1820	0.0326674	4.09698	0.0391689	CAMK/CAMKL family protein kinase putative	339	303	310	357	292	331
Tb927.2.1850	0.0486469	6.14206	0.21735	Tetratricopeptide repeat putative	1503	1570	1489	1557	1520	1562
Tb927.2.1860	-0.0603752	5.44527	0.151584	RNA-editing substrate binding complex protein RESC9	992	1109	1060	1317	1062	1092
Tb927.2.1890	0.042669	5.73506	0.105131	E2-like ubiquitin-conjugation enzyme	1032	960	912	1077	905	987
Tb927.2.1895	0.508589	6.71882	2.37612	unspecified product	1792	1834	1897	1280	1362	1438
Tb927.2.1920	0.0274944	6.95284	0.0894084	expression site-associated gene 5 (ESAG5) protein putative	1996	2166	2068	2179	2173	2077
Tb927.2.2015	-0.00845837	3.51931	0.00873829	hypothetical protein	213	239	193	214	234	234
Tb927.2.2020	0.154567	4.91665	0.583187	expression site-associated gene 3 (ESAG3) protein putative	631	686	641	649	624	578
Tb927.2.2060	0.161685	4.93801	0.471604	variant surface glycoprotein (VSG)-related putative	669	753	805	649	730	713
Tb927.2.2070	0.1542	3.60451	0.369789	hypothetical protein	241	226	229	216	226	216
Tb927.2.2090	0.226074	7.83434	1.53301	SUMO-interacting motif-containing protein	4570	4450	4581	3991	4050	4187
Tb927.2.2120	0.137429	6.77124	0.654103	Serine/threonine-protein kinase NEK22 putative	1890	1816	1871	1764	1717	1852
Tb927.2.2130	0.158813	5.67229	0.943476	small GTP-binding protein RAB6 putative	1018	1002	995	975	937	930
Tb927.2.2140	0.225769	3.07387	0.502693	hypothetical protein conserved	170	165	154	155	129	156
Tb927.2.2160	-0.0286761	6.81232	0.0582151	paraflagellar rod component putative	2772	2631	2809	2977	2845	2992
Tb927.2.2180	-0.0616755	5.00625	0.187873	ribosomal RNA processing protein 41B	636	725	709	796	765	712
Tb927.2.2190	0.0496063	5.8597	0.139323	histone deacetylase 3	1152	1190	1296	1268	1199	1231
Tb927.2.2200	-0.042815	4.0733	0.0941876	hypothetical protein conserved	355	414	350	439	387	387
Tb927.2.2210	-0.113294	5.94352	0.644329	hypothetical protein conserved	1279	1460	1449	1692	1599	1476
Tb927.2.2220	-0.122142	4.11204	0.344452	hypothetical protein conserved	325	401	416	444	445	418
Tb927.2.2230	0.0503781	6.67361	0.244648	hypothetical protein conserved	2849	2866	2804	2826	2941	2884
Tb927.2.2240	0.00581113	7.31957	0.0130713	exportin-T putative	2614	2617	2518	2808	2732	2583
Tb927.2.2260	0.0292224	7.29617	0.0601096	phosphatidylinositol kinase related protein putative	2890	2547	2758	2801	3070	2583
Tb927.2.2270	-0.0980694	4.72453	0.314349	hypothetical protein conserved	445	543	532	582	599	530
Tb927.2.2320	0.229281	1.49333	0.195479	hypothetical protein	54	76	64	63	56	55
Tb927.2.2340	-0.0597847	4.42102	0.126244	Glycerophosphoryl diester phosphodiesterase family putative	447	477	440	517	515	464
Tb927.2.2360	-0.161344	4.72314	0.562124	Ankyrin repeats (3 copies)/Zinc finger C3HC4 type (RING finger) putative	448	556	493	622	572	567
Tb927.2.2370	0.00949351	7.35015	0.0265754	Vps51/Vps67 putative	3177	3380	3311	3539	3506	3269
Tb927.2.2380	0.0502572	6.44394	0.22593	glycosyltransferase (GlcNAc) putative	1631	1680	1645	1664	1732	1638
Tb927.2.2390	0.0685051	6.0735	0.246289	hypothetical protein conserved	1167	1140	1133	1109	1200	1141
Tb927.2.2400	-0.0625354	6.20564	0.240225	glycosyltransferase (GlcNAc) putative	1218	1236	1311	1383	1407	1346
Tb927.2.2410	-0.0636417	5.73177	0.250889	hypothetical protein conserved	1065	1277	1222	1328	1278	1310
Tb927.2.2430	-0.10931	4.80771	0.458953	casein kinase II alpha chain	607	673	634	752	709	711
Tb927.2.2440	0.0190865	7.20585	0.065591	proteasome regulatory non-ATPase subunit 6	3125	3186	3189	3306	3365	3191
Tb927.2.2450	0.0194402	5.6684	0.0452554	ribosomal RNA methyltransferase putative	952	1049	1055	1079	1022	1070
Tb927.2.2460	-0.0875683	4.69582	0.233422	ubiquitin-conjugating enzyme E2 putative	568	630	617	741	643	646
Tb927.2.2470	-0.0926121	6.25262	0.458953	Kinetoplastid RNA editing protein 1	1514	1495	1589	1766	1684	1709
Tb927.2.2490	0.00931723	6.39712	0.0223051	hypothetical protein	2190	2076	2168	2339	2156	2234
Tb927.2.2500	-0.105801	4.16632	0.344874	hypothetical protein conserved	377	405	388	434	450	440
Tb927.2.2510	-0.227977	5.98888	1.25686	Mitochondrial outer membrane protein porin 1	1420	1580	1503	1931	1792	1825
Tb927.2.2520	-0.159685	6.06396	0.798676	Mitochondrial outer membrane protein porin 2	1430	1659	1539	1936	1733	1770
Tb927.2.2530	0.0806428	6.44451	0.36411	hypothetical protein conserved	1812	1924	1736	1819	1828	1795
Tb927.2.2540	-0.0430187	3.23184	0.0473631	Ribosome biogenesis protein SLX9 putative	177	238	220	248	199	241
Tb927.2.2550	0.0351637	5.78115	0.0807157	hypothetical protein conserved	940	1166	1023	1089	1027	1094
Tb927.2.2570	-0.0672616	4.16242	0.114734	hypothetical protein conserved	267	274	299	357	295	275
Tb927.2.2580	0.0735051	6.93865	0.479555	hypothetical protein conserved	2343	2509	2433	2570	2405	2311
Tb927.2.2590	-0.107037	4.21258	0.234848	hypothetical protein conserved	347	377	354	440	396	386
Tb927.2.2650	0.0291836	7.72993	0.0525489	hypothetical protein conserved	4808	4470	4719	4764	4942	4726
Tb927.2.2670	0.266357	7.42564	1.40085	histone H4 variant	4539	4702	5065	3894	4350	4253
Tb927.2.2720	0.110641	5.13278	0.301579	STE/STE7 protein kinase putative	662	744	727	709	712	657
Tb927.2.2770	0.456066	6.81476	1.96973	hypothetical protein conserved	3517	3228	3245	2449	2499	2710
Tb927.2.2830	0.0976973	3.34597	0.13502	hypothetical protein conserved	306	282	254	315	253	261
Tb927.2.2860	0.0273736	5.1228	0.0852824	hypothetical protein conserved	820	822	810	879	836	817
Tb927.2.2880	-0.134536	4.85642	0.525775	TPR repeat/Tetratricopeptide repeat putative	644	612	608	733	670	750
Tb927.2.2900	-0.0126214	5.02549	0.0215943	ARP2/3 complex subunit putative	647	577	652	646	676	669
Tb927.2.2910	0.0198275	5.37811	0.0546637	WD40 repeat-containing protein	926	932	1005	1042	957	973
Tb927.2.2920	0.0433879	5.02523	0.128293	UAA transporter family putative	705	743	749	803	736	705
Tb927.2.2940	0.0385878	4.84052	0.065337	MICOS complex subunit 32	467	602	679	637	577	576
Tb927.2.2950	0.0451989	5.46076	0.111806	Nop14-like family putative	1133	1255	1228	1378	1162	1150
Tb927.2.2970	-0.0144154	3.75199	0.0177639	mitochondrial carrier protein	300	400	356	407	365	350
Tb927.2.2990	-0.124545	6.0057	0.461128	DNA-directed RNA polymerase III subunit RPC3 putative	1284	1362	1237	1626	1439	1392
Tb927.2.3000	-0.0935133	5.54069	0.458936	hypothetical protein conserved	952	1007	1047	1171	1146	1058
Tb927.2.3020	0.0141855	6.13501	0.0404766	Component of motile flagella 76	1652	1732	1692	1837	1747	1705
Tb927.2.3030	-0.0453028	7.71771	0.113654	ATP-dependent Clp protease subunit heat shock protein 78 (HSP78) putative	2952	2569	2874	2862	3181	3068
Tb927.2.3055	-0.0596923	3.78453	0.124986	hypothetical protein	240	261	287	299	274	291
Tb927.2.3080	0.0830781	7.69356	0.229598	cytochrome b5-dependent oleate desaturase	4228	4157	4061	4152	4186	4024
Tb927.2.3090	0.627659	6.14439	5.90706	hypothetical protein conserved	1767	1617	1773	1161	1076	1274
Tb927.2.3160	-0.0387092	5.21329	0.107319	Gar1/Naf1 RNA binding region putative	701	737	753	878	780	712
Tb927.2.3180	0.0701826	6.20436	0.308989	kinetoplast polyadenylation/uridylation factor 1	1656	1634	1725	1689	1727	1610
Tb927.2.3190	-0.00028946	3.42127	0.000549085	Got1/Sft2-like family putative	221	247	260	270	231	265
Tb927.2.3270	0.177566	5.30794	0.728324	65 kDa invariant surface glycoprotein	923	919	941	894	793	902
Tb927.2.3265	0.213741	5.37775	0.933621	unspecified product	766	725	756	705	629	705
Tb927.2.3275	0.197466	4.65571	0.862198	unspecified product	494	528	534	509	459	460
Tb927.2.3280	0.286377	7.15369	1.32776	65 kDa invariant surface glycoprotein	2539	2497	2717	2139	2307	2238
Tb927.2.3295	0.238246	5.26325	1.18193	unspecified product	834	788	845	741	771	689
Tb927.2.3290	0.315413	4.95276	1.20582	65 kDa invariant surface glycoprotein	595	569	610	476	478	545
Tb927.2.3285	0.201421	6.4858	0.974165	unspecified product	1795	1714	1801	1670	1661	1530
Tb927.2.3300	0.304374	5.20297	1.35573	65 kDa invariant surface glycoprotein	738	702	701	561	654	608
Tb927.2.3315	0.160125	6.35217	0.711201	unspecified product	1585	1523	1639	1493	1539	1438
Tb927.2.3310	0.319078	6.10163	1.79608	65 kDa invariant surface glycoprotein	1343	1259	1268	1014	1168	1080
Tb927.2.3305	0.172468	5.42789	0.738673	unspecified product	950	923	874	838	884	842
Tb927.2.3320	0.242644	7.8224	1.35981	65 kDa invariant surface glycoprotein	4157	4223	4353	3598	3844	3869
Tb927.2.3330	0.153409	2.39663	0.214831	hypothetical protein	70	86	82	77	69	79
Tb927.2.3340	-0.0890582	4.79932	0.263238	hypothetical protein	550	491	509	617	550	569
Tb927.2.3370	0.159136	5.62037	0.544545	UDP-Gal or UDP-GlcNAc-dependent glycosyltransferase putative	978	952	993	882	962	909
Tb927.2.3390	-0.156556	6.32577	1.43084	hypothetical protein conserved	1365	1467	1406	1719	1652	1599
Tb927.2.3400	0.0864992	5.10104	0.301801	PRP19-related complex protein 3	623	611	574	586	593	612
Tb927.2.3420	0.176722	5.18348	0.88733	hypothetical protein conserved	730	736	739	692	646	714
Tb927.2.3440	-0.100878	5.17501	0.260794	cysteine peptidase Clan CA family C51 putative	597	751	643	844	666	737
Tb927.2.3460	-0.0465244	5.82761	0.149083	cysteine peptidase Clan CA family C51 putative	696	754	709	786	762	797
Tb927.2.3480	-0.044771	5.83312	0.113822	transcription elongation factor s-II putative	1183	1397	1434	1483	1471	1400
Tb927.2.3580	0.115684	7.39651	0.266766	transcription elongation factor s-II putative	4245	3949	4328	3669	4338	4138
Tb927.2.3610	-0.130836	5.53206	0.505368	mitochondrial ATP synthase subunit g	860	885	961	1027	1047	1042
Tb927.2.3620	0.0251711	6.78233	0.0949276	GTP-binding elongation factor Tu family putative	1911	2040	2071	2201	2035	1992
Tb927.2.3660	-0.0066217	8.13313	0.0122477	paraflagellar rod component putative	4956	4875	4888	5103	5418	5032
Tb927.2.3720	0.0277121	4.01527	0.0306553	ubiquitin-conjugating enzyme putative	295	298	290	301	285	325
Tb927.2.3730	0.0403929	5.39746	0.116135	hypothetical protein conserved	921	963	903	948	921	981
Tb927.2.3750	-0.0597934	5.15653	0.198104	Domain of unknown function (DUF4520) putative	809	807	828	935	870	876
Tb927.2.3780	0.0771754	7.56536	0.266766	translation initiation factor IF-2 putative	5816	5758	5784	5395	5867	6028
Tb927.2.3800	0.120479	7.09444	0.805836	RNA-editing substrate binding complex protein RESC2	2423	2550	2565	2378	2475	2437
Tb927.2.3880	0.0686538	6.00363	0.126107	heterogeneous nuclear ribonucleoproteins F/H homologue	1306	1087	1101	1156	1212	1139
Tb927.2.3910	-0.0743997	5.5467	0.194407	beta-ketoacyl-ACP synthase	898	974	909	1185	903	996
Tb927.2.3920	-0.18956	4.51276	0.47124	Complex 1 protein (LYR family) putative	395	360	400	501	435	451
Tb927.2.3930	-0.0753862	5.95437	0.421355	dna replication licensing factor mcm3	1306	1357	1396	1576	1500	1425
Tb927.2.3960	-0.0146599	4.27144	0.0214155	chaperone protein DnaJ putative	401	392	370	444	413	380
Tb927.2.3970	0.125849	6.05971	0.835382	hypothetical protein conserved	1280	1335	1288	1316	1216	1232
Tb927.2.3990	0.0507774	6.70327	0.187007	GRIP-related Arf-binding domain containing protein putative	1904	2109	2126	2140	2081	2013
Tb927.2.4000	-0.0481554	6.48847	0.187213	zinc finger protein C2H2 type putative	1601	1642	1543	1879	1672	1659
Tb927.2.4020	-0.119445	6.0349	0.72445	NEDD8-activating enzyme E1 regulatory subunit putative	1163	1214	1170	1416	1348	1291
Tb927.2.4050	-0.00446321	6.87294	0.00962347	zinc finger protein LIM-type putative	2323	2631	2520	2699	2565	2620
Tb927.2.4060	-0.0242234	6.84667	0.0852742	Dynein intermediate chain 138	2310	2490	2535	2763	2529	2557
Tb927.2.4090	-0.0055059	6.23999	0.0139459	signal recognition particle receptor beta subunit putative	1501	1419	1431	1522	1536	1537
Tb927.2.4110	-0.0590224	6.53201	0.34826	Mitochondrial-processing peptidase subunit alpha	1771	1856	1781	2053	1952	1923
Tb927.2.4130	-0.021588	6.68189	0.0772345	enoyl-CoA hydratase/Enoyl-CoA isomerase/3-hydroxyacyl-CoA dehydrogenase putative	2106	2277	2253	2498	2273	2317
Tb927.2.4140	0.0300976	7.03265	0.119538	hypothetical protein conserved	2130	2301	2099	2281	2308	2138
Tb927.2.4150	-0.0546706	5.75852	0.160732	hypothetical protein conserved	949	1012	1041	1152	1072	1057
Tb927.2.4160	0.0202852	6.03375	0.0563855	hypothetical protein conserved	1346	1369	1257	1461	1375	1287
Tb927.2.4200	0.0508703	4.28357	0.115509	CMGC/CLK family protein kinase putative	307	322	309	300	321	331
Tb927.2.4210	-0.0588203	8.05813	0.240225	Phosphoenolpyruvate carboxykinase [ATP] glycosomal	6273	6181	6224	6826	6810	6829
Tb927.2.4230	0.095514	8.57387	0.310322	NUP-1 protein putative	7182	7009	7609	7325	7608	6544
Tb927.2.4240	0.0702562	5.11651	0.295521	GTP binding protein putative	685	794	785	783	739	746
Tb927.2.4280	0.0218559	6.64099	0.0459986	kinetoplastid-specific dual specificity phosphatase putative	1659	1767	1594	1719	1717	1763
Tb927.2.4330	0.0519127	6.50758	0.253624	paraflagellar rod protein 5 putative	1777	1969	2013	2001	1918	1924
Tb927.2.4340	0.140846	5.0906	0.837443	hypothetical protein conserved	632	661	646	622	632	596
Tb927.2.4370	0.112009	7.75696	0.406432	trypanothione synthetase	3241	3088	3275	2911	3241	3189
Tb927.2.4380	-0.0466945	5.05264	0.0933824	NADH dehydrogenase (ubiquinone) 1 alpha subcomplex subunit putative	641	721	670	838	680	692
Tb927.2.4390	-0.0305791	6.3667	0.0852824	double-strand break repair protein MRE11	1594	1807	1646	1990	1773	1664
Tb927.2.4400	-0.00122608	6.50201	0.00275256	SSU ribosomal protein mitochondrial putative	2176	2242	2253	2474	2263	2290
Tb927.2.4410	-0.15167	6.46972	0.652103	Eukaryotic protein of unknown function (DUF846) putative	1624	1569	1487	1880	1744	1847
Tb927.2.4420	-0.0294764	5.96722	0.106911	MIZ/SP-RING zinc finger putative	956	915	931	1042	982	986
Tb927.2.4440	0.199772	5.99662	1.15853	hypothetical protein	1339	1263	1378	1240	1115	1291
Tb927.2.4445	0.186152	5.81711	1.03665	hypothetical protein conserved	1124	1152	1201	1068	1038	1108
Tb927.2.4460	-0.116133	6.53569	0.843453	Kinetoplast ribosomal PPR-repeat containing protein 21	1583	1716	1770	1992	1854	1933
Tb927.2.4470	-0.0150147	5.92637	0.0244074	hypothetical protein conserved	1018	1150	1050	1295	1066	1063
Tb927.2.4480	-0.007223	5.57171	0.0152619	hypothetical protein conserved	1051	1018	1021	1096	1045	1126
Tb927.2.4510	-0.016465	6.77732	0.047281	cdc2-related kinase 9	1923	1992	1965	2056	2107	2091
Tb927.2.4520	0.0643721	7.64413	0.328434	hypothetical protein conserved	4666	4703	4850	4780	4841	4683
Tb927.2.4530	-0.0372735	5.44864	0.111935	hypothetical protein conserved	883	956	910	1027	995	946
Tb927.2.4540	0.0170752	5.49664	0.0459986	Small nuclear ribonucleoprotein-associated protein B (snRNP-B) (Sm protein B) (Sm-B) (SmB) putative	951	954	975	1000	1009	985
Tb927.2.4550	0.0393773	6.44871	0.151726	2'-O-ribose RNA methyltransferase SPB1 homolog	2520	2500	2430	2570	2547	2510
Tb927.2.4560	0.0698738	5.07278	0.195479	Rab-GTPase-TBC domain containing protein putative	752	750	740	884	685	682
Tb927.2.4580	0.0653969	7.45585	0.242148	UNC119	3785	3722	3630	3856	3636	3709
Tb927.2.4590	-0.0486007	7.69753	0.144941	branched-chain amino acid aminotransferase putative	6282	6545	6501	7065	6972	6987
Tb927.2.4610	-0.0236521	6.49959	0.0622265	branched-chain amino acid aminotransferase putative	2565	2581	2494	2768	2735	2668
Tb927.2.4620	-0.0229696	5.37678	0.0684828	Transmembrane adaptor Erv26 putative	746	802	766	865	821	788
Tb927.2.4650	0.0494039	4.58097	0.117025	hypothetical protein conserved	454	475	525	538	464	477
Tb927.2.4670	0.0656423	4.68038	0.143591	hypothetical protein conserved	476	495	492	481	477	512
Tb927.2.4680	-0.0324516	5.18735	0.0792598	hypothetical protein conserved	591	642	540	596	657	653
Tb927.2.4700	0.122034	4.57023	0.278356	succinate dehydrogenase subunit	446	424	405	431	377	425
Tb927.2.4710	0.0515497	8.37932	0.165954	RNA-binding protein putative	9660	9378	9435	9133	9730	10014
Tb927.2.4720	0.0239688	5.10861	0.0658428	dolichyl-P-Man:GDP-Man7GlcNAc2-PP-dolichyl alpha-1 6-mannosyltransferase putative	771	752	804	815	789	804
Tb927.2.4740	-0.0933884	3.28275	0.131118	mitochondrial ribosomal protein l11	246	336	273	368	292	300
Tb927.2.4750	0.0496239	4.03073	0.0508018	hypothetical protein conserved	345	410	400	494	328	354
Tb927.2.4760	0.132568	5.93051	0.880183	hypothetical protein conserved	924	909	965	920	914	852
Tb927.2.4780	0.0651039	6.52396	0.308159	hypothetical protein conserved	2074	2371	2298	2347	2204	2228
Tb927.2.4795	0.00940411	4.99994	0.0128213	hypothetical protein	580	605	598	647	620	597
Tb927.2.4800	-0.0675841	5.97209	0.266766	hypothetical protein conserved	1277	1200	1272	1500	1336	1302
Tb927.2.4810	0.0942029	7.98865	0.515009	Component of motile flagella 5	5654	5432	5708	5521	5592	5439
Tb927.2.4830	-0.0614728	5.44271	0.157925	TFIIF-stimulated CTD phosphatase putative	1116	1230	1178	1379	1256	1235
Tb927.2.4840	0.109235	4.09353	0.24677	Vitamin K epoxide reductase family putative	333	365	345	388	294	336
Tb927.2.4850	0.0334908	6.83465	0.0832274	Phosducin putative	2331	2168	2354	2252	2355	2434
Tb927.2.4870	-0.0907764	5.28299	0.367944	kinetoplastid-specific dual specificity phosphatase putative	735	780	750	939	835	766
Tb927.2.4890	0.00587707	3.34851	0.00342135	mitochondrial ribosomal protein l11	262	367	285	408	266	285
Tb927.2.4900	0.0112043	3.55999	0.00841382	hypothetical protein conserved	227	277	281	316	246	258
Tb927.2.4920	0.0437624	4.81077	0.118334	hypothetical protein conserved	385	359	386	410	369	375
Tb927.2.4925	-0.0245377	3.80049	0.0438496	hypothetical protein	269	279	293	304	314	282
Tb927.2.4930	-0.178289	5.2069	0.837443	esterase putative	739	703	767	936	769	926
Tb927.2.4950	0.00157866	6.03447	0.00311011	zinc finger protein RanBP2-type putative	1452	1576	1512	1667	1603	1502
Tb927.2.4955	-0.0726837	3.62189	0.126107	unspecified product	222	239	198	241	257	231
Tb927.2.4970	-0.0981076	5.35956	0.318838	UV radiation resistance protein and autophagy-related subunit 14 putative	927	966	988	1218	1036	994
Tb927.2.4980	0.00368695	5.94662	0.00526089	EMG1/NEP1 methyltransferase putative	1037	1022	961	1054	1077	1038
Tb927.2.4990	-0.0868615	6.38825	0.56377	hypothetical protein conserved	1857	1918	1837	2204	2041	2028
Tb927.2.5000	-0.0645007	5.11934	0.18401	hypothetical protein conserved	943	1000	955	1052	1092	1043
Tb927.2.5010	-0.0086105	6.28367	0.0230559	Meiotic cell cortex C-terminal pleckstrin homology putative	1450	1456	1492	1578	1565	1512
Tb927.2.5020	0.0168489	6.93785	0.049253	acyl-CoA oxidase putative	2660	2620	2497	2793	2659	2638
Tb927.2.5030	-0.000260333	6.45014	0.000875256	transcription elongation factor SPT5 putative	1933	2099	2043	2196	2149	2047
Tb927.2.5040	0.0608206	5.09167	0.196479	MORN repeat putative	751	824	838	841	843	750
Tb927.2.5050	0.0296581	5.38709	0.0796248	protein phosphatase 2C putative	831	960	856	936	866	925
Tb927.2.5060	0.0523925	7.32812	0.185762	GTP binding protein putative	4674	4686	4483	4660	4664	4716
Tb927.2.5070	-0.211341	3.26862	0.485614	hypothetical protein conserved	200	213	194	278	225	237
Tb927.2.5080	-0.0467684	4.91718	0.126386	hypothetical protein conserved	575	639	681	706	681	672
Tb927.2.5120	0.0177627	4.96078	0.0262246	Vesicle-associated membrane protein 7	569	578	577	670	520	603
Tb927.2.5130	-0.0450853	5.98689	0.142788	hypothetical protein conserved	1196	1269	1217	1357	1317	1322
Tb927.2.5140	0.0441342	4.14784	0.0658428	hypothetical protein conserved	357	409	395	401	364	419
Tb927.2.5150	0.0675007	6.48202	0.342572	TPR-repeat protein putative	1974	2122	2161	2100	2195	1985
Tb927.2.5160	0.0163075	7.96378	0.0330971	Chaperone protein DnaJ 2	8763	8943	8434	8895	9282	9000
Tb927.2.5180	-0.0847062	5.65269	0.332357	aldo-keto reductase putative	1043	1126	979	1236	1150	1127
Tb927.2.5190	0.19505	4.92064	0.969415	Homologous-pairing protein 2 homolog	668	675	712	678	653	559
Tb927.2.5200	-0.0479049	6.85474	0.190216	hypothetical protein conserved	2310	2302	2300	2535	2566	2417
Tb927.2.5210	0.0460677	5.40398	0.140206	beta-ketoacyl-ACP reductase	955	960	929	1040	937	923
Tb927.2.5220	-0.203244	5.71543	1.20582	hypothetical protein conserved	938	1104	1102	1363	1283	1163
Tb927.2.5230	-0.156532	4.64975	0.652698	CAMK family pseudokinase putative	555	554	546	734	587	622
Tb927.2.5240	-0.0559586	5.93122	0.233422	pre-mRNA splicing factor 19	1474	1476	1521	1698	1662	1532
Tb927.2.5250	-0.0777628	6.14484	0.376721	tubulin-tyrosine ligase putative	1468	1450	1489	1728	1575	1593
Tb927.2.5260	-0.060195	5.06818	0.158873	hypothetical protein conserved	703	699	686	792	756	743
Tb927.2.5270	0.0707823	9.37101	0.173899	dynein heavy chain putative	14641	12983	14169	13753	14838	13289
Tb927.2.5280	0.0499498	7.17697	0.184493	Enriched in surface-labeled proteome protein 1	2908	2977	2887	3089	2942	2886
Tb927.2.5290	0.05097	4.83862	0.0995031	hypothetical protein conserved	276	354	361	348	328	330
Tb927.2.5300	-0.0639629	4.9538	0.14547	hypothetical protein conserved	329	383	388	445	355	410
Tb927.2.5310	0.0597378	5.49974	0.126298	hypothetical protein conserved	450	557	536	586	475	497
Tb927.2.5320	-0.0262524	4.13244	0.0376429	hypothetical protein conserved	158	162	182	192	169	177
Tb927.2.5330	0.00147893	3.42666	0.0014553	hypothetical protein conserved	104	125	109	116	105	134
Tb927.2.5340	0.0945819	3.72297	0.117156	hypothetical protein conserved	122	151	151	162	139	117
Tb927.2.5350	0.191797	4.86066	0.851417	hypothetical protein conserved	322	336	342	313	298	310
Tb927.2.5360	0.0197159	4.83867	0.0320254	hypothetical protein conserved	308	379	358	364	376	344
Tb927.2.5410	-0.0982882	6.2307	0.592769	ABC transporter family-like protein	1413	1538	1414	1728	1616	1573
Tb927.2.5440	0.0381948	6.44506	0.15397	hypothetical protein conserved	1430	1646	1572	1646	1576	1539
Tb927.2.5480	0.115276	5.31096	0.584333	hypothetical protein conserved	798	792	852	803	793	776
Tb927.2.5500	0.0229437	5.83002	0.0493739	hypothetical protein conserved	787	792	829	854	859	781
Tb927.2.5530	0.0540833	6.53821	0.198104	Present in the outer mitochondrial membrane proteome 22-1	1546	1618	1629	1622	1682	1552
Tb927.2.5540	-0.0466202	6.05181	0.134573	hypothetical protein conserved	1293	1445	1341	1583	1492	1359
Tb927.2.5600	0.0359863	5.97752	0.099028	hypothetical protein conserved	1219	1352	1349	1464	1343	1218
Tb927.2.5610	0.042622	6.27687	0.123452	Present in the outer mitochondrial membrane proteome 22B	1179	1371	1346	1347	1393	1238
Tb927.2.5630	0.0623004	5.85019	0.134764	hypothetical protein conserved	794	810	851	777	874	821
Tb927.2.5650	0.131535	5.46146	0.762307	hypothetical protein conserved	904	951	883	923	835	872
Tb927.2.5660	-0.0285846	5.76831	0.100149	adenylate kinase putative	1563	1596	1457	1669	1643	1641
Tb927.2.5720	0.095387	0.844771	0.0531602	hypothetical protein	22	24	23	27	25	16
Tb927.2.5750	0.100248	6.3455	0.611784	tyrosyl-DNA Phosphodiesterase (Tdp1) putative	1651	1796	1720	1870	1608	1597
Tb927.2.5760	0.0275145	6.03681	0.0464819	Flagellar Member 8	1484	1451	1565	1510	1664	1470
Tb927.2.5800	-0.060225	5.51828	0.213282	sedoheptulose-1 7-bisphosphatase	1162	1111	1078	1255	1224	1198
Tb927.2.5810	-0.0317608	7.28871	0.13972	Holliday-junction resolvase-like of SPT6/SH2 domain containing protein putative	3432	3346	3313	3814	3521	3525
Tb927.2.5820	-0.0952231	6.4052	0.370689	hypothetical protein conserved	1971	1938	1972	2242	2274	2095
Tb927.2.5830	0.00549192	4.75654	0.0078616	hypothetical protein conserved	626	605	564	674	646	563
Tb927.2.5850	-0.107523	5.74836	0.40785	small nuclear ribonucleoprotein SmD2	1029	988	948	1178	1128	1057
Tb927.2.5860	-0.0464347	4.40279	0.0689588	hypothetical protein conserved	365	387	373	435	438	350
Tb927.2.5870	0.119913	6.01217	0.312962	hypothetical protein conserved	1229	1056	1136	1134	1161	1020
Tb927.2.5890	0.00514549	5.43284	0.0078616	hypothetical protein conserved	847	988	928	1066	951	881
Tb927.2.5900	-0.0924447	6.1037	0.346572	hypothetical protein conserved	1420	1569	1466	1841	1622	1538
Tb927.2.5910	-0.149905	9.13639	0.390072	40S ribosomal protein S13 putative	12137	10242	9966	12345	12531	12893
Tb927.2.5930	0.0776069	6.72104	0.501925	hypothetical protein conserved	2052	2092	2087	2121	2112	1980
Tb927.2.5950	0.0106776	6.16655	0.0282621	hypothetical protein conserved	1672	1795	1820	2004	1799	1722
Tb927.2.5970	0.124268	6.16565	0.905429	hypothetical protein conserved	1725	1827	1778	1775	1709	1661
Tb927.2.5980	-0.034951	6.47924	0.109643	chaperone protein ClpB1 putative	1584	1654	1775	1849	1767	1787
Tb927.2.6000	0.158302	8.14165	0.41823	glycosylphosphatidylinositol-specific phospholipase C	9618	9575	9478	8927	8912	9179
Tb927.2.6050	0.0749367	8.1268	0.333511	beta prime COP protein	5962	5930	6045	6060	5939	5917
Tb927.2.6070	0.0947728	6.4831	0.476999	mitochondrial RNA binding complex 1 subunit	1650	1701	1582	1707	1514	1640
Tb927.2.6080	-0.0234167	6.35494	0.0724485	hypothetical protein conserved	1451	1625	1452	1666	1630	1545
Tb927.2.6090	-0.0911209	8.44342	0.25613	60S ribosomal protein L44	7404	6677	6459	7512	7686	7820
Tb927.2.6100	0.156692	7.38912	0.741509	hypothetical protein conserved	3136	2954	3105	2852	2910	2915
Tb927.2.6130	-0.0163058	7.24312	0.0581019	ABC transporter putative	2566	2633	2564	2857	2740	2665
Tb927.2.6150	-0.00711958	5.43916	0.0138123	adenosine transporter 2	1293	1197	1184	1340	1210	1336
Tb927.2.6180	0.138381	5.66115	0.326595	iron/ascorbate oxidoreductase family protein putative	636	552	611	564	601	555
Tb927.2.6200	0.0715055	3.73817	0.118334	adenosine transporter 2 putative	316	303	312	300	339	293
Tb927.2.6210	0.138644	4.67669	0.233995	iron/ascorbate oxidoreductase family protein putative	296	300	312	261	293	313
Tb927.2.6220	0.218476	4.57852	0.555372	adenosine transporter 2 putative	548	478	549	453	490	481
Tb927.2.6240	0.0425874	1.53039	0.0251929	adenosine transporter 2	67	78	87	87	68	82
Tb927.2.6280	0.0576555	0.299155	0.0278203	adenosine transporter 2 putative	30	33	30	33	30	31
Tb927.2.6320	0.144712	6.24821	0.310206	adenosine transporter 2 putative	1361	1171	1254	1314	1124	1170
Tb927.3.370	0.0743916	-1.07934	0.0103542	variant surface glycoprotein (VSG atypical) putative	4	4	2	7	1	2
Tb927.3.440	0.414692	0.00914068	0.194497	variant surface glycoprotein (VSG) putative	18	15	9	6	13	14
Tb927.3.510	0.364118	-1.08748	0.160469	hypothetical protein conserved	11	6	10	7	7	8
Tb927.3.515	0.178701	1.75994	0.142795	unspecified product	35	33	43	27	30	46
Tb927.3.520	0.2892	3.92961	1.14183	expression site-associated gene 1 (ESAG1) protein putative	386	416	392	325	333	369
Tb927.3.560	0.360273	5.59647	1.97172	expression site-associated gene 11 (ESAG11) protein putative	1145	1112	1087	867	916	956
Tb927.3.570	0.329493	6.09431	1.3844	expression site-associated gene 2 (ESAG2) protein putative	1556	1761	1908	1327	1513	1527
Tb927.3.575	0.130454	3.23725	0.242604	unspecified product	193	200	219	193	200	195
Tb927.3.580	0.177029	5.88143	1.15844	leucine-rich repeat protein (LRRP) putative	1006	1024	981	981	930	892
Tb927.3.585	-0.121843	4.63345	0.399965	hypothetical protein	529	466	456	572	529	561
Tb927.3.590	-0.0528021	3.10211	0.0531602	adenosine transporter putative	104	142	139	145	146	129
Tb927.3.600	0.00782174	5.74268	0.0114964	hypothetical protein	621	723	638	707	658	708
Tb927.3.610	0.0517905	5.04459	0.16026	N-acetyltransferase complex ARD1 subunit putative	731	738	830	783	759	791
Tb927.3.620	0.0203866	6.27118	0.0540534	ATP-dependent DEAD/H RNA helicase putative	1638	1602	1702	1663	1707	1754
Tb927.3.630	0.0870196	4.46912	0.194497	hypothetical protein conserved	444	458	456	430	414	500
Tb927.3.640	0.0784184	6.83936	0.218409	hypothetical protein conserved	2453	2312	2377	2191	2480	2439
Tb927.3.650	0.0299424	2.82207	0.0214155	hypothetical protein conserved	173	174	131	186	145	162
Tb927.3.660	0.0383286	2.73646	0.030597	hypothetical protein conserved	144	166	152	191	158	125
Tb927.3.670	0.124668	5.14512	0.430434	hypothetical protein	670	663	666	661	592	676
Tb927.3.680	0.0240078	5.37067	0.0499605	cytochrome P450 putative	607	702	660	669	697	670
Tb927.3.690	0.0479352	6.60487	0.15787	CMGC/RCK protein kinase putative	1778	1754	1692	1767	1710	1838
Tb927.3.700	0.118207	3.99606	0.26646	hypothetical protein conserved	295	329	258	306	261	288
Tb927.3.710	0.0463959	4.906	0.0964932	RING-variant domain containing protein putative	528	617	562	630	501	608
Tb927.3.720	0.248443	8.37129	1.0938	zinc finger protein 3	7601	7315	7795	6546	6418	7137
Tb927.3.730	0.0311523	6.03545	0.0890044	hypothetical protein conserved	1211	1286	1386	1369	1366	1263
Tb927.3.740	0.044676	7.40913	0.137373	ZFP family member putative	3533	3208	3350	3338	3444	3509
Tb927.3.750	0.031151	5.18619	0.091992	SET domain protein 12	699	698	740	765	733	703
Tb927.3.760	-0.00593185	5.84681	0.0137421	hypothetical protein conserved	1242	1343	1252	1448	1316	1291
Tb927.3.770	-0.0554704	4.90789	0.13502	Mitochondrial SSU ribosomal protein putative	681	656	585	746	708	649
Tb927.3.780	-0.0881252	6.21512	0.423659	proteasome alpha 7 subunit	1602	1756	1709	1844	1928	1890
Tb927.3.790	-0.156712	4.36042	0.636989	zinc finger CCCH domain-containing protein 6 putative	486	538	494	635	601	545
Tb927.3.800	-0.170622	5.43822	0.699254	Vacuolar iron transporter 1 putative	1098	1153	1167	1408	1313	1327
Tb927.3.810	-0.0511053	5.00261	0.13181	hypothetical protein conserved	641	660	641	766	660	692
Tb927.3.820	-0.0943437	4.50291	0.313524	LSU ribosomal protein mitochondrial putative	468	480	458	524	550	505
Tb927.3.830	-0.0466414	5.31771	0.13908	flap endonuclease-1 (FEN-1) putative	845	875	908	1019	914	924
Tb927.3.840	0.0159403	5.33533	0.0306553	hypothetical protein conserved	782	906	842	955	817	861
Tb927.3.850	0.0835026	5.3788	0.221079	hypothetical protein conserved	785	987	981	971	912	850
Tb927.3.860	-0.154701	7.0391	1.25454	Acyl carrier protein mitochondrial	2562	2489	2602	3132	3013	2824
Tb927.3.870	-0.025795	5.63275	0.0798884	Histone RNA hairpin-binding protein RNA-binding domain containing protein putative	1586	1545	1471	1632	1614	1682
Tb927.3.880	-0.0163254	5.23839	0.0373749	Ankyrin repeats (3 copies) putative	753	791	778	859	800	812
Tb927.3.890	0.0667398	5.29866	0.197446	hypothetical protein conserved	684	756	749	770	723	706
Tb927.3.900	0.118892	5.54979	0.481721	PUB domain containing protein putative	802	882	814	828	833	759
Tb927.3.910	-0.0102615	5.82806	0.0244847	tubulin gamma chain	1086	1108	1147	1220	1212	1109
Tb927.3.920	-0.0436955	6.37631	0.159045	EF-hand domain pair putative	1727	1748	1735	1931	1930	1790
Tb927.3.930	0.1292	10.263	0.329857	dynein heavy chain putative	37683	32519	35033	33127	35559	32589
Tb927.3.940	0.0397516	4.36188	0.119754	Complex 1 protein (LYR family) putative	420	433	425	446	430	432
Tb927.3.945	0.190251	4.86219	0.792983	hypothetical protein	558	563	550	524	529	488
Tb927.3.950	0.0719293	5.28469	0.276197	2OG-Fe(II) oxygenase superfamily putative	890	962	882	959	913	865
Tb927.3.960	-0.0177544	6.43813	0.0497421	protein transport protein Sec61 gamma subunit putative	1858	1820	1851	1998	1880	2011
Tb927.3.970	-0.104663	6.07017	0.366154	Mitoribosomal SSU assembly factor 21	1283	1307	1247	1572	1397	1375
Tb927.3.980	-0.0097049	6.64576	0.0276735	hypothetical protein conserved	1861	1936	1874	2049	1957	2000
Tb927.3.990	-0.0642231	5.32548	0.138188	hypothetical protein conserved	754	900	864	968	895	906
Tb927.3.1000	-0.14689	4.57113	0.35149	frataxin	523	577	559	731	571	632
Tb927.3.1010	0.0251715	8.07193	0.0493739	Cytoskeleton-associated protein 64 kDa	5826	5607	6068	5580	6366	6128
Tb927.3.1020	-0.0396173	5.88786	0.153929	Flagellum attachment zone protein 13	1150	1254	1270	1329	1306	1336
Tb927.3.1030	0.0964846	7.22219	0.392044	RNA-binding protein	3702	3474	3416	3225	3561	3627
Tb927.3.1060	0.0467698	6.55459	0.140761	cAMP Response Protein 4	2421	2556	2526	2580	2551	2509
Tb927.3.1070	0.041168	5.72541	0.141665	Peptide chain release factor 1 mitochondrial putative	1066	1249	1196	1223	1172	1193
Tb927.3.1080	-0.171536	6.05477	1.27229	Present in the outer mitochondrial membrane proteome 23	1308	1253	1269	1522	1559	1458
Tb927.3.1085	-0.0076219	4.04773	0.00808953	hypothetical protein	332	404	307	349	394	359
Tb927.3.1090	0.0989663	4.89321	0.275462	U1 small nuclear ribonucleoprotein 24 kDa	518	616	614	609	560	548
Tb927.3.1100	-0.0918949	4.53906	0.274468	exonuclease putative	490	577	512	681	542	549
Tb927.3.1110	0.0198001	6.00159	0.0575551	Putative intraflagellar transport protein A1	1391	1479	1284	1419	1396	1493
Tb927.3.1120	0.136644	8.51985	0.445374	GTP-binding nuclear protein rtb2 putative	11040	10757	10539	9817	10010	11086
Tb927.3.1130	-0.00487511	5.94101	0.00962347	DNA polymerase delta subunit 2 putative	1306	1425	1306	1519	1386	1358
Tb927.3.1140	-0.0780451	5.49229	0.303885	Surp module putative	904	1009	1006	1144	1048	1050
Tb927.3.1150	0.0334139	5.6791	0.10285	Conserved hypothetical ATP binding protein putative	942	1013	921	1022	1031	904
Tb927.3.1160	-0.0796835	4.39508	0.202663	hypothetical protein conserved	449	420	441	466	485	505
Tb927.3.1170	0.0449877	5.46311	0.180504	TAP42-like family putative	888	989	930	955	950	956
Tb927.3.1180	0.0598072	6.3704	0.299421	hypothetical protein conserved	1739	1865	1863	1932	1807	1780
Tb927.3.1190	0.0442627	7.94008	0.128266	hypothetical protein conserved	5834	5654	5813	5957	5789	5907
Tb927.3.1200	-0.0192387	6.53781	0.061072	EF-hand domain pair putative	1913	1993	2163	2176	2150	2143
Tb927.3.1210	-0.0224306	7.40735	0.066553	protein transport protein Sec24	3501	3656	3470	3706	3873	3769
Tb927.3.1220	0.0304419	5.43045	0.0865566	GIY-YIG catalytic domain containing protein putative	624	668	666	659	690	667
Tb927.3.1230	0.0145941	6.13285	0.0395948	Dicer-like protein 2	1679	1754	1785	1988	1735	1716
Tb927.3.1240	-0.183593	5.2192	1.18193	Serine/threonine-protein phosphatase 2A putative	843	893	894	1127	1012	1005
Tb927.3.1250	-0.0386191	4.61141	0.0791158	DNA-directed RNA polymerase I subunit RPB10	578	521	468	582	521	591
Tb927.3.1260	-0.105761	5.03923	0.370689	hypothetical protein conserved	609	666	608	753	672	707
Tb927.3.1270	-0.0489075	5.65214	0.163664	PRP38 family putative	1103	1145	1199	1365	1168	1221
Tb927.3.1280	-0.0351247	5.89691	0.118629	NPL4 family putative	1168	1308	1252	1351	1354	1312
Tb927.3.1290	0.035781	6.91953	0.131703	cullin 4B putative	2678	2785	2830	2878	2872	2760
Tb927.3.1300	-0.0744571	5.74737	0.276143	hypothetical protein conserved	1066	1058	1146	1213	1186	1223
Tb927.3.1310	-0.0320652	7.01844	0.110982	hypothetical protein conserved	2588	2742	2601	2837	2914	2777
Tb927.3.1320	-0.0202244	7.60505	0.0470112	hypothetical protein conserved	3836	3595	3822	4057	4029	3924
Tb927.3.1330	-0.0542768	6.33525	0.258692	hypothetical protein conserved	1841	1944	1903	2231	1990	1996
Tb927.3.1340	0.0157294	6.58779	0.0581019	Nuclear cap-binding protein subunit 66	1938	2098	2060	2153	2099	2090
Tb927.3.1350	-0.215154	5.11801	1.05303	U3 small nucleolar RNA-associated protein 4 putative	886	1042	846	1233	1095	1061
Tb927.3.1360	-0.125992	6.11585	0.772533	cytosine-specific DNA methylase putative	1249	1351	1233	1546	1498	1358
Tb927.3.1370	-0.0450604	8.9787	0.0794941	40S ribosomal protein S25 putative	10055	9180	8932	10107	10307	10165
Tb927.3.1380	-0.0831099	7.69028	0.312962	ATP synthase subunit beta mitochondrial	5856	5456	5716	6299	6254	6424
Tb927.3.1390	-0.151865	6.33542	0.762307	LMBR1-like membrane protein putative	1332	1382	1544	1732	1631	1615
Tb927.3.1400	0.017166	5.56164	0.0391974	alpha-tubulin N-acetyltransferase putative	843	930	890	982	890	897
Tb927.3.1410	-0.141013	6.1479	0.768844	cytochrome oxidase subunit VII	1288	1326	1371	1672	1448	1506
Tb927.3.1420	0.0508124	7.91202	0.134237	hypothetical protein conserved	5434	5432	5316	5463	5650	5320
Tb927.3.1430	-0.300074	4.8273	1.23475	chaperone protein DnaJ putative	606	690	701	941	842	805
Tb927.3.1440	-0.0448708	6.73733	0.238476	Spastin putative	2005	2092	2114	2368	2195	2180
Tb927.3.1450	-0.148521	4.63842	0.445374	CorA-like Mg2+ transporter protein putative	421	542	536	665	553	531
Tb927.3.1460	0.133183	4.45846	0.351671	hypothetical protein	535	510	517	444	539	514
Tb927.3.1470	0.20947	6.92978	0.655592	variant surface glycoprotein (VSG)-related putative	4155	4206	4001	3816	3820	3613
Tb927.3.1480	0.258325	4.11747	0.65369	hypothetical protein conserved	166	193	225	151	161	201
Tb927.3.1490	-0.0422232	3.48123	0.0441981	leucine-rich repeat protein (LRRP) putative	236	244	234	240	281	252
Tb927.3.1500	0.263225	7.16327	0.688145	variant surface glycoprotein (VSG)-related putative	1170	1069	1145	940	965	1060
Tb927.3.1510	0.244309	6.17472	0.507018	variant surface glycoprotein (VSG)-related putative	568	484	602	434	482	552
Tb927.3.1520	0.2464	6.71923	1.02329	variant surface glycoprotein (VSG)-related putative	3501	3820	3566	3193	3359	3098
Tb927.3.1525	0.00960962	5.12894	0.0155358	hypothetical protein	830	807	734	830	825	823
Tb927.3.1530	-0.0963976	4.64049	0.196479	CorA-like Mg2+ transporter protein putative	389	520	475	619	475	464
Tb927.3.1540	-0.166863	3.90717	0.278682	CAAX amino terminal protease putative	220	315	287	369	296	306
Tb927.3.1550	0.00757915	6.8965	0.0177786	Rab3 GTPase-activating protein catalytic subunit putative	1997	2279	2077	2334	2233	2082
Tb927.3.1560	0.124822	6.01845	0.643445	TRF-Interacting Factor 2	1306	1249	1302	1245	1160	1316
Tb927.3.1570	0.111068	5.12147	0.515009	Lapatinib-binding protein kinase 3	693	780	776	740	739	711
Tb927.3.1580	-0.0960953	5.55522	0.227613	hypothetical protein conserved	950	1098	1083	1346	1061	1117
Tb927.3.1590	-0.0368583	6.63686	0.139049	mitochondrial RNA binding complex 1 subunit	2391	2564	2316	2767	2484	2598
Tb927.3.1600	-0.0805008	5.02661	0.23659	Mitochondrial import inner membrane translocase subunit 10	665	676	675	745	722	775
Tb927.3.1610	-0.0636426	6.78829	0.303354	CMGC/CLK family protein kinase putative	1845	1904	1893	2191	2090	1926
Tb927.3.1620	-0.025721	7.49365	0.091992	ER-golgi trafficking TRAPP I complex 85 kDa subunit putative	3663	3938	3922	4345	4105	3895
Tb927.3.1630	0.150529	2.39157	0.218409	casein kinase 1 putative	90	88	96	104	75	81
Tb927.3.1640	0.600684	4.77074	3.72872	hypothetical protein	587	561	525	410	339	412
Tb927.3.1650	0.124911	4.43532	0.351238	hypothetical protein	409	354	362	375	344	367
Tb927.3.1660	0.064706	6.15527	0.235403	SUMO-interacting motif-containing protein	1270	1167	1232	1275	1230	1188
Tb927.3.1670	-0.00509034	6.21509	0.010418	Cilia- and flagella-associated protein 251 putative	1809	1905	1898	2069	2010	1848
Tb927.3.1680	0.105307	7.3968	0.673974	Eukaryotic translation initiation factor 3 subunit F	4248	4370	4428	4176	4277	4298
Tb927.3.1690	-0.0431284	5.9557	0.126401	mitochondrial ATP synthase subunit f	1272	1216	1347	1419	1345	1394
Tb927.3.1700	0.0320595	4.93096	0.0923982	diacylglycerol acyltransferase putative	618	613	618	662	602	639
Tb927.3.1710	0.102672	5.85053	0.481721	mitochondrial ribosomal protein l24	1241	1423	1327	1343	1281	1285
Tb927.3.1720	-0.0518447	4.69019	0.128459	hypothetical protein conserved	437	467	512	519	530	495
Tb927.3.1730	0.0880544	5.32499	0.276002	translation elongation factor P putative	793	872	857	841	787	867
Tb927.3.1740	0.0772522	6.1195	0.369474	hypothetical protein conserved	1711	1872	1799	1894	1750	1724
Tb927.3.1750	0.071978	4.24862	0.167618	Mad2-like HORMA domain containing protein	328	325	348	336	359	307
Tb927.3.1760	-0.0836135	6.31122	0.423659	chaperone protein DnaJ putative	1471	1480	1517	1756	1660	1568
Tb927.3.1770	0.0309383	6.667	0.124248	leucine-rich repeat protein (LRRP) putative	2045	2053	2076	2266	2056	2040
Tb927.3.1780	0.0538762	4.89537	0.180158	U6 snRNA-associated Sm-like protein LSm8p	613	664	624	677	633	617
Tb927.3.1790	0.00512706	6.97913	0.0107833	pyruvate dehydrogenase E1 beta subunit putative	2546	2472	2466	2565	2708	2571
Tb927.3.1800	-0.0207825	7.74484	0.064967	hypothetical protein conserved	4126	4160	4243	4602	4540	4235
Tb927.3.1810	-0.0612659	5.48601	0.169187	hypothetical protein conserved	845	963	865	1087	938	911
Tb927.3.1820	0.0626029	5.04565	0.204759	mitochondrial RNA binding complex 1 subunit	747	685	718	718	708	740
Tb927.3.1830	-0.0701736	5.67321	0.268057	RMI1 domain-containing protein	1011	1057	1001	1203	1082	1106
Tb927.3.1840	0.00400346	8.66114	0.00540368	3-oxo-5-alpha-steroid 4-dehydrogenase putative	8763	8602	8910	9033	9173	9348
Tb927.3.1850	0.211781	6.68111	2.06588	CMGC/MAPK protein kinase putative	1979	1933	1844	1816	1681	1734
Tb927.3.1860	0.0094038	5.62278	0.0232249	SET domain protein 30	963	1037	999	1041	1016	1076
Tb927.3.1870	-0.00382055	5.53496	0.00592175	CHAP domain containing protein putative	660	640	702	682	694	735
Tb927.3.1880	-0.0440871	5.76457	0.136566	hypothetical protein conserved	1122	1140	1215	1341	1271	1162
Tb927.3.1890	0.0595569	5.11866	0.241109	cytochrome c oxidase assembly protein putative	726	757	738	766	726	750
Tb927.3.1900	-0.0174492	6.67059	0.0382642	conserved protein unknown function	2750	2697	2753	2778	3105	2844
Tb927.3.1910	0.192764	4.43563	0.416863	Histone RNA hairpin-binding protein RNA-binding domain containing protein putative	498	399	387	410	385	388
Tb927.3.1920	0.121864	8.53257	0.481721	General negative regulator of transcription subunit 5	6808	6375	6519	6103	6568	6370
Tb927.3.1930	-0.133464	5.09612	0.490305	pre-mrna-processing factor 17	663	745	720	895	794	768
Tb927.3.1940	0.0242008	4.96654	0.0498063	TLP18.3 Psb32 and MOLO-1 founding proteins of phosphatase putative	671	660	624	704	616	703
Tb927.3.1955	0.0135901	3.68026	0.0121814	Vacuolar protein sorting-associated protein 55 homolog	211	254	290	292	228	267
Tb927.3.1960	-0.0272938	3.77177	0.0405192	hypothetical protein conserved	262	352	323	346	336	322
Tb927.3.1970	-0.00660296	5.01857	0.0120378	phosphopantothenoylcysteine synthetase putative	646	732	720	795	733	690
Tb927.3.1980	-0.035729	4.95698	0.0758725	hypothetical protein conserved	581	677	629	757	628	651
Tb927.3.1990	-0.104977	5.64438	0.433099	Tetratricopeptide repeat protein 29 putative	1045	1084	1106	1354	1184	1126
Tb927.3.2000	0.0297573	4.79757	0.071924	RNA-binding protein putative	589	656	616	707	607	605
Tb927.3.2010	-0.0479911	6.07649	0.211434	hypothetical protein conserved	1302	1443	1272	1521	1430	1418
Tb927.3.2020	-0.0634414	5.62642	0.297136	kinesin putative	1330	1456	1395	1669	1476	1454
Tb927.3.2030	0.00788046	3.73556	0.0078616	acylphosphatase putative	255	266	247	288	270	246
Tb927.3.2040	0.062045	5.83199	0.181025	kinesin putative	1320	1285	1410	1430	1342	1277
Tb927.3.2050	0.0997659	7.23301	0.382467	Minicircle replication factor 172	4867	4645	4548	4409	4623	4763
Tb927.3.2060	0.103459	5.34447	0.447331	STE20-like serine/threonine-protein kinase putative	792	908	895	915	852	775
Tb927.3.2070	-0.000189935	6.40897	0.000672623	hypothetical protein conserved	1988	2228	2061	2297	2166	2141
Tb927.3.2080	0.0732167	5.84383	0.37543	hypothetical protein conserved	1136	1148	1141	1195	1102	1129
Tb927.3.2090	-0.110221	5.46885	0.507315	Xaa-Pro aminopeptidase putative	958	1093	1025	1212	1085	1195
Tb927.3.2100	-0.0299873	6.39229	0.0575551	hypothetical protein conserved	1949	1790	1942	1877	2067	2153
Tb927.3.2110	-0.0210165	5.13607	0.0439722	Mitochondrial import inner membrane translocase subunit TIM50	690	768	795	840	775	790
Tb927.3.2120	-0.0681709	3.96143	0.111245	hypothetical protein conserved	332	398	339	417	383	379
Tb927.3.2130	-0.0714798	5.9122	0.303046	RNA pseudouridylate synthase putative	1333	1408	1356	1634	1457	1441
Tb927.3.2140	-0.0211654	7.14302	0.0670996	PHD finger domain protein 4	3425	3431	3371	3658	3727	3533
Tb927.3.2150	-0.130841	4.24783	0.312962	protein phosphatase 2C putative	438	488	547	625	561	512
Tb927.3.2160	0.0272761	5.78202	0.0987808	Rieske-like [2Fe-2S] domain containing protein putative	1144	1172	1142	1255	1134	1182
Tb927.3.2170	-0.0828931	6.49712	0.40785	translation elongation factor EF-2 putative	1990	2030	1979	2355	2297	2037
Tb927.3.2180	-0.0403429	6.17363	0.149304	mitochondrial ATP synthase subunit ATPTB11	1627	1624	1679	1840	1736	1759
Tb927.3.2190	0.0560584	5.60341	0.219196	Capping enzyme RNA triphosphatase 1	918	1059	984	1037	1015	944
Tb927.3.2200	-0.041043	4.91063	0.0835104	TPR repeat putative	577	734	718	819	707	671
Tb927.3.2210	-0.106682	5.89394	0.673104	KIF-1 binding protein C terminal putative	1151	1316	1203	1476	1365	1317
Tb927.3.2220	-0.0421352	5.52234	0.0925322	eukaryotic translation initiation factor 3 subunit j	862	907	947	937	1028	975
Tb927.3.2230	-0.264153	7.38483	2.2523	succinyl-CoA synthetase alpha subunit putative	3255	3196	3380	4304	4127	3996
Tb927.3.2240	0.126016	5.40233	0.546417	BRO1-like domain containing protein putative	792	892	838	905	779	749
Tb927.3.2250	0.0150179	3.27783	0.0179006	hypothetical protein conserved	173	185	198	201	201	177
Tb927.3.2260	0.0238115	4.38585	0.032143	Mitochondrial SSU ribosomal protein putative	345	404	428	389	430	398
Tb927.3.2270	0.0082561	5.95397	0.0155358	Clp1 family protein putative	1166	1329	1246	1380	1230	1303
Tb927.3.2280	0.0993076	6.33855	0.652977	vacuolar sorting protein 33 putative	1643	1728	1684	1724	1617	1624
Tb927.3.2290	0.120197	5.13625	0.553907	chaperone protein DnaJ putative	849	920	869	799	902	850
Tb927.3.2300	-0.118088	4.40522	0.339249	DNL zinc finger putative	422	466	466	562	531	454
Tb927.3.2310	-0.0748658	6.92671	0.423659	parkin coregulated gene protein	3543	3608	3347	4002	3835	3798
Tb927.3.2320	-0.0972885	4.70072	0.241109	COP9 signalosome complex subunit 2 putative	586	720	594	763	666	709
Tb927.3.2330	-0.125216	5.68479	0.722168	kinetoplastid kinetochore protein 17	904	1024	900	1142	1038	1065
Tb927.3.2340	-0.00339138	4.71002	0.00467133	Peroxisome biogenesis protein 2	450	511	489	531	510	488
Tb927.3.2350	-0.137888	3.63111	0.391555	PHD finger domain protein 6	223	224	213	257	249	258
Tb927.3.2360	0.00173093	5.67633	0.00275256	hypothetical protein conserved	616	692	684	765	654	675
Tb927.3.2370	-0.0226465	5.41558	0.0499489	hypothetical protein conserved	659	754	719	752	759	766
Tb927.3.2380	-0.139129	3.38758	0.291111	hypothetical protein conserved	192	214	193	238	238	218
Tb927.3.2390	0.0660132	5.9477	0.297853	hypothetical protein conserved	1176	1240	1199	1266	1222	1146
Tb927.3.2400	0.0299531	4.94759	0.0628121	palmitoyl acyltransferase 10 putative	657	653	603	727	609	637
Tb927.3.2410	-0.051627	5.32346	0.152149	Peroxisome biogenesis factor 10	793	712	746	824	785	846
Tb927.3.2420	-0.0196811	6.87917	0.0563855	Microsomal signal peptidase 12 kDa subunit (SPC12) putative	2504	2296	2422	2561	2611	2532
Tb927.3.2430	-0.0492622	6.2399	0.155784	Alsin putative	1425	1652	1543	1880	1591	1562
Tb927.3.2440	0.0631663	5.65764	0.131502	AGC essential kinase 1	915	914	956	888	999	916
Tb927.3.2450	0.656204	4.78325	4.15873	hypothetical protein conserved	644	599	690	424	381	485
Tb927.3.2460	0.0640489	6.14406	0.236212	hypothetical protein conserved	975	1003	1067	1101	966	999
Tb927.3.2470	0.0559654	5.60373	0.197481	Pumilio homology domain family member 8	1190	1252	1238	1243	1236	1244
Tb927.3.2475	0.209976	5.61956	0.906653	hypothetical protein	1467	1411	1506	1292	1328	1366
Tb927.3.2477	0.184907	5.19533	0.368847	hypothetical protein	702	751	736	632	697	695
Tb927.3.2480	0.0465987	5.52834	0.10489	Arv1-like family putative	864	892	823	872	836	918
Tb927.3.2490	0.0944151	8.42393	0.303046	Kinesin-like protein PH1	7021	6780	6971	6630	6815	7013
Tb927.3.2500	-0.0622528	2.26994	0.0502743	Trypanosomal VSG domain containing protein putative	71	54	56	70	63	66
Tb927.3.2510	0.141337	5.2259	0.391844	expression site-associated gene 2 (ESAG2) protein putative	900	925	997	845	979	866
Tb927.3.2540	0.709922	0.903769	0.482245	variant surface glycoprotein (VSG)-related putative	24	11	15	6	10	16
Tb927.3.2550	0.0732139	-0.604158	0.0139442	hypothetical protein conserved	3	5	4	7	3	2
Tb927.3.2560	-0.0852092	-0.15723	0.0209593	hypothetical protein conserved	5	6	6	7	6	6
Tb927.3.2570	0.142382	-0.388187	0.0386082	hypothetical protein conserved	5	8	7	5	5	9
Tb927.3.2580	-0.256676	-0.0593414	0.104843	hypothetical protein conserved	9	4	10	9	11	9
Tb927.3.2590	0.429558	3.24011	0.730723	hypothetical protein	115	102	130	89	92	90
Tb927.3.2600	0.0837535	9.64858	0.261846	ATP-dependent DEAD/H RNA helicase putative	19137	18312	18902	18417	19027	18489
Tb927.3.2610	-0.041407	6.28232	0.123452	GPI inositol deacylase 2	1494	1594	1601	1877	1580	1624
Tb927.3.2620	-0.00276269	7.35517	0.00467133	hypothetical protein conserved	3418	3429	3489	3802	3585	3513
Tb927.3.2630	-0.120378	5.94244	0.703597	hypothetical protein conserved	1230	1262	1232	1569	1356	1338
Tb927.3.2640	-0.147147	4.4437	0.332089	hypothetical protein conserved	404	593	461	627	513	558
Tb927.3.2650	-0.165221	4.87431	0.825674	Cytochrome c oxidase assembly protein Cox17 putative	497	532	577	633	621	640
Tb927.3.2660	-0.0169148	5.90048	0.0480683	TatD related DNase putative	1393	1403	1322	1466	1469	1448
Tb927.3.2670	-0.0932578	4.97923	0.313317	Kinetoplast polyadenylation factor 5	647	731	733	811	828	730
Tb927.3.2680	-0.146056	5.7608	0.577229	Ubiquitin-like domain containing protein putative	1089	1207	1190	1504	1253	1304
Tb927.3.2690	0.022415	6.87531	0.0658428	AGC/RSK family serine/threonine kinase putative	1989	2156	2086	2270	2149	2037
Tb927.3.2700	-0.0976195	5.03944	0.234848	hypothetical protein conserved	708	736	733	901	817	735
Tb927.3.2710	0.0479173	6.61914	0.196479	6-phosphofructo-2-kinase 2	1704	1767	1751	1814	1727	1773
Tb927.3.2720	-0.0375685	5.19219	0.101944	hypothetical protein	949	1027	860	1077	999	987
Tb927.3.2730	-0.0270459	7.47626	0.0890044	SUMO-interacting motif-containing protein	3727	3860	3709	4175	4029	3907
Tb927.3.2740	-0.110735	5.63291	0.45835	hypothetical protein conserved	1002	1069	1071	1268	1204	1099
Tb927.3.2750	-0.0539336	5.43894	0.194497	MYND-like zinc finger protein putative	994	1077	1120	1213	1119	1153
Tb927.3.2760	0.0493253	6.91152	0.230014	hypothetical protein conserved	2892	2897	2829	3035	2885	2845
Tb927.3.2770	-0.0240458	6.71685	0.0747075	Mitochondrial processome subunit 3	2170	2219	2248	2556	2353	2197
Tb927.3.2780	-0.0866097	5.71111	0.231615	hypothetical protein conserved	1252	1550	1442	1795	1568	1382
Tb927.3.2790	0.0528717	5.68608	0.173405	leucine-rich repeat protein (LRRP) putative	1385	1454	1410	1491	1437	1382
Tb927.3.2800	-0.153848	5.47834	0.692071	hypothetical protein	717	808	712	961	869	790
Tb927.3.2810	0.0676906	6.26964	0.168805	hypothetical protein conserved	2215	2114	1991	2244	2107	1999
Tb927.3.2820	-0.0499422	6.04621	0.239437	TFIIF-stimulated CTD phosphatase putative	1267	1389	1355	1565	1403	1402
Tb927.3.2830	0.00621422	5.43847	0.0152619	brix domain containing protein putative	940	965	984	1049	999	979
Tb927.3.2840	0.0612328	5.47334	0.214196	inorganic pyrophosphatase putative	907	945	892	954	891	922
Tb927.3.2850	0.0294607	3.80288	0.0466834	Got1/Sft2-like family putative	281	326	322	358	284	316
Tb927.3.2860	0.00519683	4.5888	0.00776221	hypothetical protein conserved	437	468	428	505	448	445
Tb927.3.2870	-0.0499194	6.76975	0.204759	multicopper oxidase putative	2219	2320	2058	2567	2320	2302
Tb927.3.2880	0.0740748	4.88849	0.157141	mitochondrial ATP synthase subunit i/j	563	563	642	613	526	628
Tb927.3.2890	0.185612	6.60766	1.55406	radial spoke protein RSP10 putative	2537	2558	2462	2315	2286	2387
Tb927.3.2900	0.116112	7.10548	0.581819	eukaryotic translation initiation factor 2 subunit alpha	3938	3770	3832	3563	3922	3711
Tb927.3.2910	0.156984	4.37421	0.598031	hypothetical protein conserved	419	438	397	435	371	378
Tb927.3.2920	-0.0144935	5.08292	0.021648	hypothetical protein conserved	437	551	482	593	508	462
Tb927.3.2930	0.170294	4.69056	0.490479	RNA-binding protein RBP6 putative	392	377	387	373	342	366
Tb927.3.2940	-0.0130819	4.81324	0.0259895	hypothetical protein conserved	520	521	527	569	566	530
Tb927.3.2950	0.0142588	6.50662	0.0464684	ribonuclease inhibitor- like protein	2015	2217	2159	2276	2211	2169
Tb927.3.2960	0.0513114	9.13256	0.155784	inosine-adenosine-guanosine-nucleosidehydrolase	15279	13987	13992	14906	14187	14846
Tb927.3.2970	-0.0672018	4.10127	0.100025	hypothetical protein conserved	328	366	296	377	337	377
Tb927.3.2980	-0.111338	4.73906	0.357248	Mitochondrial iron transporter	542	610	572	709	628	623
Tb927.3.2990	0.0889787	4.3991	0.240101	hypothetical protein conserved	433	457	473	493	430	426
Tb927.3.3000	0.000391216	7.00743	0.000875256	Putative intraflagellar transport protein C3	3114	3103	2996	3336	3209	3148
Tb927.3.3010	-0.0284524	4.25731	0.0554396	hypothetical protein conserved	364	397	358	422	407	372
Tb927.3.3020	-0.119742	4.54594	0.405748	actin-like protein putative	492	542	522	640	527	612
Tb927.3.3030	-0.0907383	6.3273	0.591585	phosphatidylcholine transfer protein putative	1635	1708	1765	2003	1836	1885
Tb927.3.3040	-0.100643	5.76399	0.584333	Right handed beta helix region putative	1354	1455	1448	1608	1563	1629
Tb927.3.3050	-0.0959955	5.36685	0.367256	kinetoplast ribosomal PPR-repeat containing protein 20	891	1004	937	1131	1037	1017
Tb927.3.3060	-0.0104215	6.89709	0.0155358	Purine-Responsive Element Binding Protein 2	2055	2232	2265	2303	2341	2295
Tb927.3.3070	0.0398637	4.761	0.0845015	3' 5'-cyclic nucleotide phosphodiesterase putative	634	610	624	677	634	602
Tb927.3.3080	-0.0159172	5.6467	0.0259223	Serine/threonine-protein kinase NEK6 putative	964	1110	1128	1190	1152	1064
Tb927.3.3090	-0.0789038	6.07355	0.299162	helicase putative	1374	1527	1511	1765	1629	1511
Tb927.3.3100	0.0538172	5.0908	0.140697	peptidyl-prolyl cis-trans isomerase NIMA-interacting 4 putative	907	934	923	876	977	946
Tb927.3.3110	0.00901691	7.37774	0.0245144	Condensin complex subunit 3 putative	3506	3411	3372	3604	3645	3509
Tb927.3.3120	-0.0764223	5.50205	0.375626	hypothetical protein conserved	1036	1097	1036	1146	1153	1214
Tb927.3.3130	0.014011	8.10054	0.0306553	Present in the outer mitochondrial membrane proteome 24	6422	6033	6238	6365	6623	6485
Tb927.3.3140	-0.0967206	4.62045	0.237449	hypothetical protein conserved	416	425	412	489	467	454
Tb927.3.3150	0.00306302	5.28991	0.00342135	hypothetical protein conserved	763	890	833	986	845	781
Tb927.3.3160	0.149882	6.03156	0.730723	Nuclear poly(A) polymerase 1	1091	1168	1119	1180	1074	952
Tb927.3.3170	-0.160962	6.23381	1.24282	SUMO-interacting motif-containing protein	1585	1815	1688	2093	1944	1947
Tb927.3.3180	-0.164792	5.71587	0.790097	Nucleoporin NUP98	1146	1243	1164	1549	1359	1286
Tb927.3.3190	0.187769	7.38586	0.636989	Serine/threonine-protein kinase NEK7 putative	4111	3347	3483	3267	3428	3415
Tb927.3.3200	0.0132966	6.29245	0.0306553	microtubule inner protein MC15	1840	1905	1866	1962	1988	1898
Tb927.3.3210	0.399973	4.57136	1.50558	hypothetical protein	664	621	555	462	430	574
Tb927.3.3220	-0.0468791	6.1837	0.199274	RNA polymerase-associated protein CTR9 putative	1655	1778	1774	2008	1844	1809
Tb927.3.3230	-0.0657339	5.27922	0.196479	NOL1/NOP2/sun family putative	926	1006	883	1141	1002	959
Tb927.3.3240	0.0312166	5.1026	0.0564876	hypothetical protein conserved	708	767	731	724	736	809
Tb927.3.3250	-0.0334315	5.03949	0.0987808	hypothetical protein conserved	696	651	704	744	757	708
Tb927.3.3260	0.0866481	4.97351	0.276143	hypothetical protein conserved	712	708	673	747	657	671
Tb927.3.3270	0.00186922	11.1213	0.00249134	ATP-dependent 6-phosphofructokinase glycosomal	53197	50095	53876	52693	55122	57207
Tb927.3.3280	-0.00773697	5.75971	0.0179006	vacuolar protein sorting-associated protein 4 putative	1079	1052	1043	1152	1088	1118
Tb927.3.3290	-0.0890329	4.43148	0.323017	protein kinase putative	431	469	434	519	504	470
Tb927.3.3300	0.0209856	8.07607	0.0389923	Flagellum attachment zone protein 19	7187	6425	6711	6670	7131	7262
Tb927.3.3310	-0.0040086	9.55702	0.00495294	60S ribosomal protein L13 putative	15672	14469	14642	15342	16433	15467
Tb927.3.3320	0.000270835	9.66284	0.000672623	60S ribosomal protein L13 putative	17408	15612	15134	16583	17451	16628
Tb927.3.3330	-0.0165573	5.99755	0.0285885	heat shock protein 20 putative	1074	940	1022	1026	1056	1148
Tb927.3.3340	0.0920861	6.02935	0.424664	3' 5'-cyclic nucleotide phosphodiesterase putative	1010	1152	1158	1129	1074	1073
Tb927.3.3350	0.00722673	6.34373	0.018953	hypothetical protein conserved	1607	1643	1592	1811	1659	1602
Tb927.3.3360	-0.099261	6.29084	0.451185	acyltransferase putative	1126	1149	1171	1402	1314	1171
Tb927.3.3370	-0.10689	5.55599	0.595517	SET domain protein 29	1026	1054	1047	1210	1176	1157
Tb927.3.3380	-0.00210084	6.26152	0.00350375	TFIIF-stimulated CTD phosphatase putative	1344	1355	1275	1393	1377	1416
Tb927.3.3390	0.0585128	5.55538	0.213028	kinesin putative	1061	1190	1109	1223	1030	1142
Tb927.3.3400	0.0572949	4.69354	0.124764	kinesin putative	570	654	595	667	624	549
Tb927.3.3410	-0.017933	7.2094	0.039598	aspartyl aminopeptidase putative	2889	2877	2940	3047	3090	3133
Tb927.3.3430	0.714012	-1.03991	0.480944	hypothetical protein conserved	17	8	11	9	8	6
Tb927.3.3440	-0.0730196	5.7139	0.332034	phytanoyl-CoA dioxygenase (PhyH) putative	890	882	871	1045	957	925
Tb927.3.3450	-0.0375707	8.31766	0.102565	ADP-ribosylation factor-like protein 3 putative	8849	8275	8399	8959	9116	9476
Tb927.3.3460	-0.0744392	6.43093	0.332034	succinate dehydrogenase flavoprotein subunit putative	1495	1669	1597	1846	1811	1618
Tb927.3.3470	-0.0580901	4.01836	0.103907	cytochrome b5 putative	313	326	317	389	339	320
Tb927.3.3480	0.0438486	4.27222	0.0604388	U2 small nuclear ribonucleoprotein B putative	370	445	432	494	434	346
Tb927.3.3490	0.160301	7.31549	0.64631	High mobility group protein TDP1	4031	4237	4325	3855	3932	4058
Tb927.3.3500	-0.0444758	6.15985	0.227527	closed mitosis protein 1	1508	1513	1551	1712	1645	1605
Tb927.3.3510	-0.121495	4.0383	0.365713	hypothetical protein conserved	367	391	393	480	405	433
Tb927.3.3520	-0.180197	4.03833	0.529359	Present in the outer mitochondrial membrane proteome 25	303	359	356	441	412	361
Tb927.3.3530	-0.0139351	4.49487	0.0223051	hypothetical protein conserved	598	542	475	602	570	545
Tb927.3.3540	-0.106937	5.86349	0.477816	Nucleoporin NUP53b	1304	1229	1238	1484	1397	1394
Tb927.3.3550	0.0728188	5.82589	0.284172	hypothetical protein conserved	1333	1337	1338	1462	1306	1245
Tb927.3.3560	0.0457833	7.77866	0.142321	U-box domain containing protein putative	5622	5259	5225	5300	5490	5619
Tb927.3.3570	0.126459	2.84806	0.169187	hypothetical protein conserved	164	171	166	171	161	151
Tb927.3.3580	0.0520997	8.55562	0.147315	heat shock protein 90 putative	10155	9158	9539	9633	9925	9724
Tb927.3.3590	0.0153253	5.27678	0.0374832	U3 small nucleolar ribonucleoprotein protein MPP10 putative	922	1006	996	1028	1036	979
Tb927.3.3600	0.204827	5.03147	0.977588	hypothetical protein	494	469	479	468	419	430
Tb927.3.3599	0.136854	5.38499	0.647376	unspecified product	605	607	579	590	559	565
Tb927.3.3610	-0.1825	5.72471	0.765771	peroxisomal targeting signal 2 receptor putative	1346	1105	1233	1471	1441	1489
Tb927.3.3620	-0.0263096	4.79284	0.0735949	SUMO-interacting motif-containing protein	542	560	570	632	576	584
Tb927.3.3630	-0.103945	4.1232	0.259331	Elongation factor Ts mitochondrial putative	344	415	406	457	449	411
Tb927.3.3640	-0.0811253	5.1991	0.238507	bardet-biedl syndrome 7 protein	849	933	826	1082	930	893
Tb927.3.3650	-0.0596445	5.60638	0.167846	hypothetical protein conserved	1143	1292	1249	1447	1369	1225
Tb927.3.3660	-0.134242	4.71783	0.395363	NADH-ubiquinone oxidoreductase complex I subunit putative	491	596	489	659	583	578
Tb927.3.3670	-0.130755	5.40531	0.756549	Triple RNA binding domain protein 3	1015	1031	1069	1189	1190	1208
Tb927.3.3680	-0.0148894	5.01013	0.0259895	hypothetical protein conserved	691	694	696	811	706	697
Tb927.3.3690	0.00727477	7.36134	0.0177639	flagellar radial spoke protein-like putative	4566	4330	4456	4619	4735	4622
Tb927.3.3700	0.0973801	2.9745	0.161007	hypothetical protein	163	144	132	153	138	141
Tb927.3.3710	-0.0788723	4.85877	0.261996	Scavenger mRNA decapping enzyme C-term binding putative	626	552	606	662	667	654
Tb927.3.3720	-0.152569	4.49436	0.504734	Golgi vesicular membrane trafficking protein putative	378	383	365	453	431	433
Tb927.3.3730	0.0811109	7.53767	0.423659	ABC transporter putative	3023	2871	2920	3049	2905	2818
Tb927.3.3740	-0.0803731	6.01258	0.292183	Nuclear FMR1 interacting protein 1	1240	1334	1278	1617	1403	1270
Tb927.3.3750	0.0587511	7.73212	0.153929	paraflagellar rod component putative	4857	4906	4889	4752	5041	4995
Tb927.3.3760	0.0465196	7.98675	0.135139	tryparedoxin 1b putative	5170	4894	5262	5219	5160	5234
Tb927.3.3770	-0.111903	4.92672	0.507018	paraflagellar rod component putative	780	826	764	869	951	873
Tb927.3.3780	0.00634002	8.61034	0.010606	tryparedoxin 1a putative	8042	7604	7555	7901	7993	8398
Tb927.3.3790	-0.156289	4.90928	0.793881	EF-hand domain pair putative	755	720	767	891	851	887
Tb927.3.3800	0.0193988	6.55494	0.0614562	hypothetical protein conserved	1916	2050	2025	2153	2052	2014
Tb927.3.3810	-0.274165	4.53556	1.40171	Etoposide-induced protein 2.4 (EI24) putative	460	427	420	616	540	509
Tb927.3.3820	-0.029684	5.5543	0.0616237	hypothetical protein conserved	1061	1247	1238	1347	1242	1219
Tb927.3.3830	0.0743418	5.08769	0.260794	hypothetical protein conserved	802	853	922	856	863	855
Tb927.3.3840	0.0937152	4.57286	0.213028	Family of unknown function (DUF572) putative	566	609	564	575	576	563
Tb927.3.3850	0.00498572	7.50217	0.0114964	COPII coat assembly protein sec16	4268	4313	4136	4516	4361	4455
Tb927.3.3860	-0.14397	6.70156	0.730723	triacylglycerol lipase putative	2029	2296	2126	2701	2445	2356
Tb927.3.3870	0.0214161	7.68936	0.0497421	lipase domain protein putative	4073	3711	3940	4138	3994	4027
Tb927.3.3880	0.0811561	5.05505	0.214357	hypothetical protein conserved	567	641	681	704	608	568
Tb927.3.3890	0.0669659	4.81659	0.169298	hypothetical protein conserved	626	682	751	762	625	682
Tb927.3.3900	-0.0221736	6.59963	0.0658428	carnitine O-palmitoyltransferase II putative	1809	1769	1883	1964	1990	1881
Tb927.3.3910	-0.0306364	4.81784	0.0581642	DNA-directed RNA polymerase III subunit RPC6	554	688	608	747	628	614
Tb927.3.3920	-0.252934	4.27685	1.07459	Aurora kinase 2 putative	477	467	470	665	565	545
Tb927.3.3930	0.0715121	4.2873	0.132176	RNA-binding protein	368	321	320	353	345	313
Tb927.3.3940	-0.0215907	6.7931	0.0223051	RNA-binding protein putative	2672	1911	1885	2297	2419	2202
Tb927.3.3950	0.189534	6.21006	1.17226	hypothetical protein conserved	1523	1481	1446	1353	1416	1336
Tb927.3.3960	0.120579	4.78197	0.448854	Double RNA binding domain protein 6A	511	496	480	484	466	489
Tb927.3.3970	0.0794189	6.26764	0.344874	Cell growth-regulating nucleolar protein putative	1707	1888	1823	1794	1756	1841
Tb927.3.3980	0.00968205	5.87275	0.0214155	hypothetical protein conserved	1048	1152	1076	1236	1103	1086
Tb927.3.3990	0.0225571	5.25026	0.0619513	KREPB6	736	823	769	870	772	770
Tb927.3.4000	0.0522025	7.30041	0.183258	clathrin coat assembly protein ap19 putative	2963	2940	3027	2911	2984	3159
Tb927.3.4005	0.101204	2.93871	0.148847	hypothetical protein	160	154	178	178	164	141
Tb927.3.4010	0.18949	1.60151	0.159936	hypothetical protein	60	35	35	37	46	37
Tb927.3.4020	-0.0794558	6.99349	0.310206	phosphatidylinositol 4-kinase alpha putative	2191	2391	2373	2621	2593	2515
Tb927.3.4030	-0.0232652	6.97419	0.061072	hypothetical protein conserved	2794	2788	2719	3154	2914	2814
Tb927.3.4040	-0.136987	6.99315	0.977588	Ankyrin repeats (3 copies) putative	2577	2623	2510	3030	3014	2876
Tb927.3.4050	-0.1373	3.93215	0.343058	hypothetical protein conserved	316	294	294	377	345	325
Tb927.3.4060	-0.108108	5.43871	0.395509	asparagine synthetase domain-containing protein 1	936	1093	1045	1304	1096	1088
Tb927.3.4065	0.107091	2.94031	0.168972	unspecified product	129	170	158	149	143	154
Tb927.3.4070	-0.059297	10.2667	0.0798884	Pyruvate transporter putative	36122	26546	31764	34693	32362	36587
Tb927.3.4080	-0.0504754	8.30008	0.0875778	Pyruvate transporter putative	5836	4630	5404	5776	6003	5531
Tb927.3.4090	-0.0642725	7.48344	0.119103	Pyruvate transporter putative	3517	2741	3250	3503	3457	3509
Tb927.3.4100	-0.01115	9.11146	0.0139459	Pyruvate transporter putative	13984	10963	13439	13577	13554	13607
Tb927.3.4110	-0.0821825	8.37885	0.223108	Pyruvate transporter putative	7617	6173	6514	7535	7706	7394
Tb927.3.4120	-0.180372	5.98648	1.09508	hypothetical protein conserved	1280	1426	1334	1684	1629	1504
Tb927.3.4130	-0.12952	4.93424	0.507315	hypothetical protein conserved	503	559	538	630	591	620
Tb927.3.4140	-0.04708	6.38211	0.187007	hypothetical protein conserved	1679	1802	1864	2049	1962	1801
Tb927.3.4150	-0.0183197	4.72472	0.0234837	PROPPIN domain-containing protein	519	551	627	651	582	576
Tb927.3.4160	0.0036833	5.42876	0.00495294	XPC-binding domain/UBA/TS-N domain containing protein putative	994	1162	1143	1133	1200	1126
Tb927.3.4170	-0.176296	4.57827	0.792983	CRK9-associated protein	424	479	421	578	527	470
Tb927.3.4180	0.134413	5.74824	0.537052	hypothetical protein	913	974	870	881	930	831
Tb927.3.4190	0.123785	7.44951	0.825674	endosomal integral membrane protein putative	3658	3478	3668	3612	3434	3392
Tb927.3.4200	-0.0786638	5.01519	0.20313	Integral membrane protein S linking to the trans Golgi network putative	654	703	643	770	707	745
Tb927.3.4210	-0.0348855	7.11964	0.104642	hypothetical protein conserved	3001	3110	2929	3362	3227	3156
Tb927.3.4220	-0.0649708	6.29099	0.210574	Zn-finger domain protein putative	1641	1841	1718	2087	1752	1886
Tb927.3.4230	0.0150743	8.14726	0.0253415	serine peptidase clan SB family S8-like protein	5965	5530	5800	5998	6019	5992
Tb927.3.4240	-0.0325558	4.7015	0.0747101	thioredoxin putative	557	558	562	622	597	586
Tb927.3.4250	0.113106	5.15557	0.479786	hypothetical protein conserved	857	881	839	872	783	852
Tb927.3.4260	0.11443	6.09254	0.458936	Acetyl-CoA hydrolase	1562	1461	1507	1426	1437	1538
Tb927.3.4270	0.0769329	8.31203	0.187724	MORN repeat putative	6280	6216	6427	5914	6561	6380
Tb927.3.4280	-0.00962149	6.54363	0.021648	mismatch repair protein MSH5 putative	1763	1861	1678	1942	1858	1816
Tb927.3.4290	0.0257054	7.99073	0.0680477	Paraflagellar rod protein 1-1	8415	8311	8509	8285	9060	8714
Tb927.3.4300	0.00647527	8.04917	0.0122987	Paraflagellar rod protein 1-2	8818	8565	8594	8688	9366	9135
Tb927.3.4310	0.00922999	8.05011	0.0179006	Paraflagellar rod protein 1-3	8718	8569	8601	8620	9289	9132
Tb927.3.4320	0.0203064	8.05464	0.0496951	Paraflagellar rod protein 1-4	8782	8685	8728	8627	9488	9037
Tb927.3.4330	0.00962745	7.80269	0.0181934	Paraflagellar rod protein 1-5	7277	7260	7216	7087	7863	7757
Tb927.3.4340	0.00975539	5.32271	0.0155291	diphthamide synthesis protein putative	924	976	858	1022	922	939
Tb927.3.4350	-0.035594	5.85411	0.106412	twin BRCT domain containing protein putative	1108	1298	1261	1430	1250	1275
Tb927.3.4360	-0.108272	8.36309	0.376794	40S ribosomal protein S15A putative	6262	5565	5350	6383	6387	6711
Tb927.3.4370	-0.0443612	4.78068	0.0986744	Vesicle coat protein involved in Golgi to plasma membrane transport putative	592	578	581	713	600	589
Tb927.3.4380	-0.058629	5.01857	0.183258	sorting assembly machinery 50 kDa subunit putative	720	843	734	897	816	804
Tb927.3.4390	-0.065266	5.50449	0.260794	dihydrolipoamide dehydrogenase	874	895	899	1004	971	962
Tb927.3.4400	0.127283	4.99	0.448871	basal body component putative	478	602	572	569	515	507
Tb927.3.4410	-0.0546099	5.03288	0.142452	pre-RNA processing PIH1/Nop17 putative	586	638	608	745	600	658
Tb927.3.4420	-0.0711665	6.10161	0.323109	hypothetical protein conserved	1241	1335	1269	1464	1443	1343
Tb927.3.4430	-0.0598132	6.1963	0.242393	hypothetical protein conserved	1213	1383	1344	1517	1467	1337
Tb927.3.4440	0.0493337	6.07133	0.14778	hypothetical protein conserved	1480	1646	1464	1650	1376	1640
Tb927.3.4450	0.0204994	5.79672	0.0595569	hypothetical protein conserved	1141	1187	1116	1215	1182	1175
Tb927.3.4460	0.0318228	5.78341	0.0996647	F-box protein putative	971	1089	991	1077	1022	1040
Tb927.3.4470	-0.0435915	5.58572	0.100149	EF-hand domain-containing protein	858	976	946	1147	913	957
Tb927.3.4480	-0.0402741	4.4099	0.0798878	hypothetical protein conserved	386	417	429	501	427	406
Tb927.3.4490	-0.0134768	6.59164	0.036725	protein farnesyltransferase alpha subunit putative	1746	1935	1795	2113	1837	1868
Tb927.3.4500	0.000822413	5.30315	0.00178463	Fumarate hydratase class I cytosolic	849	855	802	869	845	920
Tb927.3.4510	-0.0233315	7.34303	0.0640729	hypothetical protein conserved	3438	3514	3631	3837	3780	3698
Tb927.3.4520	-0.038079	5.53611	0.123262	hypothetical protein conserved	806	833	801	931	893	813
Tb927.3.4530	0.000516499	4.89142	0.000875256	hypothetical protein conserved	538	543	559	630	541	555
Tb927.3.4540	0.0336538	6.22789	0.0899684	NOL1/NOP2/sun family putative	1096	1129	1192	1264	1227	1024
Tb927.3.4550	-0.0146351	6.11701	0.0353867	kinetoplast ribosomal PPR-repeat containing protein 6	1245	1415	1341	1543	1379	1332
Tb927.3.4560	-0.0592704	6.19268	0.247438	5'-AMP-activated protein kinase catalytic subunit alpha putative	1291	1275	1245	1465	1397	1318
Tb927.3.4570	0.0346557	6.49527	0.126561	N-acetylglucosamyl transferase component GPI1 putative	1797	1997	1861	2052	1887	1870
Tb927.3.4580	-0.0414958	6.21521	0.132434	hypothetical protein conserved	1476	1672	1682	1830	1768	1632
Tb927.3.4590	0.104927	4.43365	0.162149	hypothetical protein conserved	442	403	387	383	416	406
Tb927.3.4600	0.0326544	7.33672	0.157925	hypothetical protein conserved	4021	4156	4081	4279	4244	4084
Tb927.3.4610	0.0714002	7.73072	0.167556	Right handed beta helix region putative	5009	4496	4637	4752	4803	4612
Tb927.3.4620	-0.0175336	7.2392	0.0653606	AAA domain containing protein putative	3489	3580	3482	3844	3654	3738
Tb927.3.4630	0.0451902	9.41465	0.10285	UDP-glucose:glycoprotein glucosyltransferase putative	8525	7916	8523	8586	8373	8502
Tb927.3.4640	-0.0666376	5.01847	0.192381	VIT family putative	605	605	578	703	614	654
Tb927.3.4650	0.147864	5.1337	0.618429	C-8 sterol isomerase putative	671	790	692	722	630	692
Tb927.3.4660	0.0711069	6.71263	0.342572	WD domain G-beta repeat putative	2150	2232	2119	2259	2155	2098
Tb927.3.4670	0.153456	7.02928	1.07459	cdc2-related kinase 10 putative	2185	2364	2322	2117	2202	2175
Tb927.3.4680	-0.00627487	8.12104	0.0129376	RAB GDP dissociation inhibitor alpha putative	5774	5579	5583	5861	5856	6171
Tb927.3.4690	-0.0209142	4.98847	0.0543347	DTW domain containing protein putative	725	762	748	858	774	755
Tb927.3.4700	-0.0360578	4.89987	0.0606119	Domain of unknown function (DUF4379) putative	645	724	655	778	742	664
Tb927.3.4710	0.0512026	6.11183	0.104843	Flagellum attachment zone protein 23	1098	1103	1155	1145	1092	1170
Tb927.3.4720	0.0558301	8.26809	0.187724	dynamin-like protein 1	6917	7107	7077	6953	7244	7145
Tb927.3.4730	-0.139383	4.77749	0.507018	leucine-rich repeat-containing protein	497	550	574	608	627	642
Tb927.3.4740	-0.0677452	4.37496	0.227527	NAD-dependent glycerol-3-phosphate dehydrogenase N-terminus putative	496	512	479	568	545	527
Tb927.3.4750	-0.0982873	7.23412	0.328434	Aminopeptidase M1 putative	4273	3895	4126	4332	4758	4747
Tb927.3.4760	-0.0243195	7.5478	0.0706033	dynamin-like protein 2	4610	4507	4483	4886	4891	4775
Tb927.3.4770	-0.0692863	4.78643	0.201096	leucine-rich repeat-containing protein	567	547	605	687	601	611
Tb927.3.4780	0.0659337	4.35248	0.141665	NAD-dependent glycerol-3-phosphate dehydrogenase N-terminus putative	564	482	504	527	554	478
Tb927.3.4790	-0.0862142	7.23854	0.301801	Aminopeptidase M1 putative	4370	3869	4162	4421	4733	4693
Tb927.3.4800	-0.0175703	6.05824	0.0452554	hypothetical protein conserved	1038	1148	1002	1108	1184	1101
Tb927.3.4810	-0.182393	4.67554	0.647376	dna replication complex gins protein sld5	404	468	424	568	506	474
Tb927.3.4820	-0.0116815	5.6	0.0299092	acyltransferase putative	1095	1101	1084	1180	1157	1142
Tb927.3.4830	0.047017	5.18749	0.149083	hypothetical protein	438	465	435	484	454	425
Tb927.3.4840	-0.0468326	7.92409	0.180119	ubiquitin carboxyl-terminal hydrolase putative	3885	3753	3808	4015	4214	4204
Tb927.3.4850	-0.108887	4.91489	0.221079	enoyl-CoA hydratase mitochondrial precursor putative	528	721	645	823	710	617
Tb927.3.4860	0.0188375	4.97303	0.0373749	mitogen-activated protein kinase kinase 1	573	657	611	681	626	605
Tb927.3.4870	-0.157741	4.84889	0.636989	hypothetical protein conserved	565	585	495	642	618	670
Tb927.3.4880	-0.0314643	5.63305	0.0780027	nucleosome assembly protein (NAP) putative	1183	1158	1146	1213	1272	1263
Tb927.3.4890	0.095903	3.76123	0.1709	ubiquinone biosynthesis protein COQ7 homolog putative	258	289	262	264	264	268
Tb927.3.4900	-0.0189486	5.73881	0.061072	tRNA isopentenyltransferase putative	1086	1225	1124	1232	1233	1195
Tb927.3.4910	0.0611097	6.46938	0.207208	signal peptide peptidase putative	1972	2100	2001	2080	2030	2013
Tb927.3.4920	-0.0415379	6.26281	0.156423	LETM1 and EF-hand domain-containing protein 1 putative	1567	1618	1603	1865	1680	1643
Tb927.3.4930	-0.111997	4.22717	0.334798	hypothetical protein conserved	371	434	417	483	430	476
Tb927.3.4940	-0.0768359	5.34351	0.278863	5-histidylcysteine sulfoxide synthase putative	752	832	765	920	861	826
Tb927.3.4950	0.000304059	5.71686	0.00071075	hypothetical protein conserved	1075	1206	1085	1277	1168	1097
Tb927.3.4960	0.206598	6.78351	1.07459	kinesin putative	2771	2501	2737	2368	2557	2377
Tb927.3.4970	-0.0348226	7.10261	0.154398	hypothetical protein conserved	3144	3365	3199	3464	3543	3450
Tb927.3.4990	-0.0552176	4.77881	0.14356	oxidoreductase putative	606	606	548	679	648	598
Tb927.3.5000	-0.0381407	5.83455	0.126876	hypothetical protein conserved	1122	1115	1121	1251	1255	1123
Tb927.3.5010	0.0410693	5.51509	0.119103	hypothetical protein conserved	1391	1393	1533	1409	1477	1525
Tb927.3.5020	0.00956325	7.6817	0.0247456	Flagellar Member 6	4960	4789	4539	5188	4928	4826
Tb927.3.5030	-0.0660109	5.67859	0.187007	KU70 protein	1125	1220	1164	1433	1252	1183
Tb927.3.5040	-0.035524	6.94353	0.141301	hypothetical protein conserved	2454	2547	2444	2875	2585	2573
Tb927.3.5050	0.0119483	11.2817	0.0175475	60S ribosomal protein L4	49356	44790	45328	47912	48424	49199
Tb927.3.5060	-0.247255	6.75459	2.25319	Ankyrin repeats (many copies)/Ankyrin repeats (3 copies) putative	2763	2727	2790	3413	3490	3434
Tb927.3.5070	-0.0464578	5.97517	0.13816	hypothetical protein conserved	1252	1337	1367	1550	1437	1314
Tb927.3.5080	0.0654945	7.58986	0.226665	PSP1 C-terminal conserved region putative	3017	3148	3161	3012	3317	3040
Tb927.3.5090	0.0757074	6.97157	0.279546	tryparedoxin 2 putative	2323	2136	2294	2280	2154	2309
Tb927.3.5100	-0.0487057	6.31692	0.182957	tfiih basal transcription factor complex helicase xpb subunit	1743	1815	1746	2043	1946	1786
Tb927.3.5110	-0.062309	6.43622	0.292183	hypothetical protein conserved	1692	1687	1760	1992	1901	1756
Tb927.3.5120	-0.00378239	5.543	0.00695311	Ankyrin repeats (3 copies) putative	1071	1095	1052	1228	1101	1068
Tb927.3.5130	-0.0588294	5.36915	0.196479	exonuclease putative	894	930	901	1055	932	1000
Tb927.3.5140	0.0603306	4.72233	0.156423	exonuclease putative	588	515	524	578	534	531
Tb927.3.5150	-0.0964311	5.69166	0.471604	exonuclease putative	1044	1085	1046	1267	1182	1124
Tb927.3.5160	-0.0525403	6.58468	0.195671	Basal body protein	2073	2216	2102	2382	2290	2300
Tb927.3.5170	0.00359128	5.57752	0.00685445	mediator of rna polymerase ii transcription subunit 3	983	1010	979	1149	1018	955
Tb927.3.5180	0.16055	8.59103	0.703241	ADF/Cofilin	8355	8349	8959	8132	8168	7855
Tb927.3.5190	0.063749	5.4335	0.139049	hypothetical protein conserved	715	699	741	755	709	706
Tb927.3.5200	0.0571192	5.11048	0.16015	hypothetical protein conserved	893	802	899	867	821	935
Tb927.3.5210	0.153742	4.12493	0.421355	hypothetical protein conserved	283	297	316	315	283	250
Tb927.3.5220	0.0264509	5.63839	0.0575551	hypothetical protein conserved	960	951	884	927	1008	951
Tb927.3.5230	-0.0870518	5.32944	0.203518	DNA repair protein putative	758	893	845	1071	886	835
Tb927.3.5240	-0.115374	5.87851	0.399408	kinetoplast ribosomal PPR-repeat containing protein 8	1211	1271	1285	1577	1397	1323
Tb927.3.5250	0.207365	3.67373	0.413018	Zinc finger CCCH domain-containing protein 8	227	226	233	208	208	209
Tb927.3.5260	0.0434694	6.30203	0.162289	hypothetical protein conserved	1561	1547	1554	1612	1527	1620
Tb927.3.5270	-0.0463462	4.95749	0.126244	DNA-directed RNA polymerases II subunit putative	674	693	689	763	768	703
Tb927.3.5280	-0.0719968	5.74132	0.382225	spliceosome-associated protein 49 putative	1070	1091	1094	1262	1172	1167
Tb927.3.5290	0.0339887	6.35523	0.142321	C2 domain-containing protein	1889	1860	1878	1995	1896	1893
Tb927.3.5300	0.00885603	4.80985	0.0143588	zinc finger protein C2H2 type putative	575	542	565	584	613	562
Tb927.3.5310	0.0725807	7.04129	0.272069	paraflagellar rod protein	2321	2620	2646	2632	2506	2451
Tb927.3.5320	-0.0389911	5.93816	0.139742	UBX domain-containing protein	1179	1238	1270	1445	1293	1250
Tb927.3.5330	0.0862845	5.44011	0.336514	centaurin beta 5	874	955	872	878	893	904
Tb927.3.5340	-0.0667954	7.48926	0.247459	Hsc70-interacting protein (Hip) putative	4125	4298	4134	4445	4620	4758
Tb927.3.5350	0.195095	5.71295	0.951593	hypothetical protein conserved	1353	1331	1362	1239	1253	1226
Tb927.3.5360	0.0668282	5.89279	0.257006	FHA domain containing protein putative	992	1009	986	1076	957	969
Tb927.3.5370	0.171285	7.01893	0.837443	hypothetical protein conserved	4066	3909	3941	3631	3622	3875
Tb927.3.5380	-0.00187853	6.0147	0.00318238	Tubulin-tyrosine ligase family putative	1189	1420	1312	1437	1332	1360
Tb927.3.5390	0.10797	5.07723	0.342137	Ring finger domain containing protein putative	644	793	716	727	712	662
Tb927.3.5400	0.174377	5.46555	1.00997	serine/threonine protein kinase RIO1 putative	990	1028	1082	1017	946	928
Tb927.3.5410	0.154302	4.21572	0.391844	hypothetical protein conserved	306	381	368	355	296	346
Tb927.3.5420	-0.00413995	6.49732	0.00913148	protein transport protein Sec24	1700	1872	1814	2038	1851	1796
Tb927.3.5430	-0.132119	5.13953	0.64631	hypothetical protein conserved	714	848	754	972	857	842
Tb927.3.5440	0.0376854	7.13877	0.155784	SNF2 DNA repair protein putative	2816	3108	3008	3278	3040	2841
Tb927.3.5450	-0.00368746	6.41248	0.0078616	Basal body protein	1615	1624	1640	1874	1650	1627
Tb927.3.5460	0.182124	6.60931	1.20582	RNA-binding protein putative	1957	1866	1792	1784	1634	1790
Tb927.3.5470	0.239361	4.81373	1.07459	protein phosphatase inhibitor 2 putative	545	604	589	469	543	535
Tb927.3.5480	0.00620963	4.59884	0.0076688	hypothetical protein conserved	556	633	582	686	561	609
Tb927.3.5490	0.0321271	7.66586	0.105871	Putative intraflagellar transport protein B2	4229	4288	4263	4292	4465	4385
Tb927.3.5500	-0.0982919	5.87042	0.515009	DNA-directed RNA polymerase II subunit 3 putative	1119	1046	1052	1278	1192	1156
Tb927.3.5510	0.0401209	6.41321	0.154657	IQ domain-containing protein putative	1692	1729	1748	1860	1706	1725
Tb927.3.5520	0.0654773	8.67191	0.239383	26S proteasome regulatory non-ATPase subunit	9519	9237	9347	9071	9491	9673
Tb927.3.5530	0.0453819	8.51764	0.128669	Tb-292 membrane associated protein	6757	6628	6926	6816	7206	6681
Tb927.3.5540	-0.103136	6.27548	0.760398	dynein intermediate chain WDRD34 putative	1590	1677	1611	1941	1791	1782
Tb927.3.5550	-0.0300665	6.54887	0.112489	intraflagellar transport protein 27	1765	1711	1762	1860	1892	1874
Tb927.3.5560	0.0393145	5.89846	0.0792598	hypothetical protein conserved	864	824	941	911	896	885
Tb927.3.5570	0.0443601	5.55734	0.123452	syntaxin putative	859	927	931	947	851	973
Tb927.3.5580	0.034742	6.42361	0.112947	tryptophanyl-tRNA synthetase	2278	2096	2099	2186	2122	2339
Tb927.3.5590	-0.0865829	6.16041	0.382497	hypothetical protein conserved	1465	1718	1601	1894	1711	1739
Tb927.3.5600	-0.00632386	4.87103	0.0103507	hypothetical protein conserved	582	659	628	659	666	649
Tb927.3.5610	-0.10712	5.68047	0.394046	Mitochondrial ribosomal protein L3	877	1036	943	1201	1031	1006
Tb927.3.5620	0.0239519	6.92598	0.078147	Facilitates chromatin transcription complex subunit spt16 FACT complex subunit SPT16	2784	2864	2877	2959	3026	2835
Tb927.3.5630	-0.0466508	3.8998	0.0623151	3 2-trans-enoyl-CoA isomerase mitochondrial precursor putative	342	433	374	467	398	384
Tb927.3.5640	0.00455308	6.52957	0.0116563	nuclear transcription factor putative	1706	1726	1697	1884	1729	1768
Tb927.3.5650	0.0676086	6.63614	0.236721	STE group serine/threonine-protein kinase putative	1292	1557	1378	1469	1433	1340
Tb927.3.5655	0.112625	4.91149	0.295521	unspecified product	281	329	291	323	286	268
Tb927.3.5660	0.0179997	6.36841	0.0276735	UDP-GlcNAc:alpha3-D-mannoside beta-1 2-N-acetylglucosaminyltransferase I	1378	1225	1329	1411	1307	1370
Tb927.3.5670	0.273708	3.77305	1.05345	hypothetical protein	249	249	225	203	219	207
Tb927.3.5680	-0.0886074	2.18902	0.0670066	variant surface glycoprotein (VSG)-related putative	61	50	39	61	58	49
Tb927.3.5690	0.43005	3.33178	1.05345	hypothetical protein conserved	188	168	172	121	145	146
Tb927.3.5740	0.536005	1.24206	0.851417	hypothetical protein	41	50	36	31	32	29
Tb927.3.5770	0.253185	2.30748	0.422324	hypothetical protein	78	104	89	82	73	84
Tb927.3.5780	0.260551	4.14569	0.8159	hypothetical protein	361	320	345	285	326	290
Tb927.3.5830	0.296215	4.8682	1.8647	expression site-associated gene 1 (ESAG1) protein putative	630	621	684	521	590	546
Tb927.4.120	0.0727967	5.32865	0.222658	hypothetical protein	721	853	856	836	824	770
Tb927.4.140	0.238754	1.31046	0.171219	hypothetical protein	48	36	27	35	29	35
Tb927.4.150	0.162766	4.12737	0.429517	Protein of unknown function (DUF1181) putative	372	377	374	309	350	395
Tb927.4.170	-0.0377877	-0.306111	0.0120378	hypothetical protein	11	16	11	13	12	16
Tb927.4.180	0.120987	5.04943	0.474594	hypothetical protein	650	640	603	606	595	630
Tb927.4.200	0.118702	6.3772	0.60277	retrotransposon hot spot protein 1 (RHS1) putative	2156	2039	2066	2011	2060	1996
Tb927.4.250	0.0447248	4.40549	0.0975045	retrotransposon hot spot protein 5 (RHS5) putative	500	513	498	493	491	556
Tb927.4.260	0.205931	1.84307	0.244556	retrotransposon hot spot protein 3 (RHS3) putative	82	90	89	84	70	84
Tb927.4.270	0.315976	1.91235	0.49936	retrotransposon hot spot protein 3 (RHS3) putative	86	93	87	87	80	58
Tb927.4.280	-0.092963	0.955254	0.0622265	retrotransposon hot spot protein 3 (RHS3) putative	34	38	35	37	44	39
Tb927.4.290	-0.00862969	0.665479	0.00342135	retrotransposon hot spot protein 3 (RHS3) putative	23	29	35	30	28	34
Tb927.4.300	0.127999	3.52517	0.260191	retrotransposon hot spot protein 3 (RHS3) putative	203	252	235	235	191	238
Tb927.4.310	0.0467905	8.67054	0.113317	SPRY domain/HECT-domain (ubiquitin-transferase) putative	8287	7413	7830	7803	8501	7666
Tb927.4.320	-0.0598299	6.20385	0.16015	Eukaryotic protein of unknown function (DUF914) putative	1248	1248	1181	1347	1366	1319
Tb927.4.330	-0.0602759	4.67188	0.17662	Cardiolipin-dependent protein 43kDa	450	479	449	533	493	486
Tb927.4.340	-0.228475	3.62853	0.760398	hypothetical protein conserved	230	235	207	307	255	267
Tb927.4.350	-0.221107	4.23417	0.458936	hypothetical protein conserved	313	424	389	545	431	406
Tb927.4.360	0.192516	6.81183	0.869313	1 2-Dihydroxy-3-keto-5-methylthiopentene dioxygenase putative	3357	3196	3191	2792	3176	2996
Tb927.4.370	-0.0478542	4.12023	0.109888	hypothetical protein conserved	345	350	338	401	362	361
Tb927.4.380	-0.119308	4.49871	0.46362	WD domain G-beta repeat putative	439	438	473	537	473	533
Tb927.4.390	-0.100064	3.8577	0.191721	hypothetical protein conserved	234	287	259	291	299	289
Tb927.4.400	0.00310901	7.09785	0.0080775	Double RNA binding domain protein 7	2213	2276	2183	2462	2265	2280
Tb927.4.410	-0.10676	6.95515	0.46362	CAF 40	1776	1788	1860	2088	2043	2014
Tb927.4.420	-0.0246035	6.67807	0.0758725	phosphatidylinositol 4-kinase putative Phosphatidylinositol 3-kinase tor2	2120	2347	2198	2458	2411	2263
Tb927.4.430	-0.00223741	7.0958	0.00389184	proteasome beta 7 subunit	2661	2799	3033	2963	2979	3002
Tb927.4.440	0.0615714	4.68144	0.142321	NADH:ubiquinone oxidoreductase ESSS subunit putative	497	412	475	469	473	454
Tb927.4.450	0.0355547	7.75923	0.13414	coatomer alpha subunit putative	4486	4668	4482	4713	4644	4636
Tb927.4.460	0.0189242	5.44613	0.0431994	Alkylated DNA repair protein (alkB homolog) putative	783	856	794	904	798	825
Tb927.4.470	0.0650725	5.24601	0.141665	snoRNP protein GAR1 putative	1109	949	952	868	1093	1063
Tb927.4.480	0.00636386	4.98386	0.00847601	Cullin binding putative	576	732	704	753	674	680
Tb927.4.490	-0.00297546	6.08323	0.00413407	hypothetical protein conserved	1276	1523	1318	1604	1362	1376
Tb927.4.500	-0.00883992	6.6501	0.0163359	FHA domain containing protein putative	1022	1155	1044	1173	1150	1086
Tb927.4.510	-0.0734376	3.49671	0.127903	hypothetical protein conserved	179	217	168	210	195	219
Tb927.4.520	0.0153325	5.77139	0.0396847	hypothetical protein conserved	892	993	939	1031	988	921
Tb927.4.530	-0.0205225	6.03909	0.0582612	hypothetical protein conserved	1421	1594	1446	1704	1559	1499
Tb927.4.540	-0.102854	5.66971	0.503153	hypothetical protein conserved	937	916	958	1046	1030	1099
Tb927.4.550	0.0510206	4.86982	0.0993473	Zinc knuckle putative	631	671	627	627	726	605
Tb927.4.560	0.0938045	9.75015	0.243985	Cytoplasmic dynein 2 heavy chain (DYNC2H1) putative	16611	15209	16193	15520	16776	15046
Tb927.4.570	0.00484232	5.61273	0.00873829	Replication factor-A C terminal domain containing protein putative	836	902	792	960	834	860
Tb927.4.580	-0.0555766	5.34531	0.208681	hypothetical protein conserved	681	730	724	796	756	782
Tb927.4.590	0.0054277	7.6185	0.0124859	ER membrane protein complex subunit 1	5853	5600	5281	5954	5599	5989
Tb927.4.600	0.0156321	5.92655	0.0331141	Alpha/beta hydrolase family putative	1223	1377	1422	1366	1387	1429
Tb927.4.610	0.0745476	6.09516	0.31457	PX domain containing protein putative	1261	1427	1332	1496	1251	1272
Tb927.4.620	-0.0412421	6.93925	0.123666	hypothetical protein conserved	2566	2941	2953	3237	3014	2908
Tb927.4.630	-0.0500987	4.75431	0.113317	MICOS complex subunit MIC34	631	644	617	733	682	647
Tb927.4.640	0.0304612	5.6732	0.0873875	GRIP domain containing protein putative	953	986	1004	1042	1027	963
Tb927.4.650	0.0330657	5.5433	0.0791106	chaperone protein DnaJ putative	805	823	943	908	896	840
Tb927.4.660	-0.0770718	6.60345	0.382467	dynein axonemal intermediate chain 7-like putative	2122	2151	2024	2321	2387	2279
Tb927.4.670	0.0168951	6.27728	0.0602228	conserved protein unknown function	1545	1564	1592	1707	1606	1577
Tb927.4.680	-0.0532115	3.8773	0.105517	hypothetical protein conserved	317	340	316	395	346	322
Tb927.4.690	-0.0362518	4.55665	0.0622265	geranylgeranyl transferase type II beta subunit putative	458	599	523	606	548	550
Tb927.4.700	0.0540083	4.39627	0.152698	hypothetical protein conserved	398	443	444	448	422	432
Tb927.4.710	-0.0599268	4.79979	0.119538	hypothetical protein conserved	685	681	716	750	804	729
Tb927.4.720	-0.0637932	3.47574	0.107617	mitochondrial ATP synthase subunit b	237	286	228	301	264	261
Tb927.4.730	-0.0481162	5.03596	0.155071	Peptidase family C78 putative	716	784	738	829	820	785
Tb927.4.740	-0.0749853	6.8149	0.344785	Rgp1 putative	1950	1959	1769	2184	2006	2104
Tb927.4.750	-0.0038446	6.08748	0.00841382	50S ribosomal protein L7Ae putative	1641	1754	1624	1766	1749	1777
Tb927.4.760	0.0697706	8.45741	0.273273	AP-1 adapter complex gamma subunit putative	7063	6771	6620	6665	6802	7027
Tb927.4.770	-0.021622	6.96997	0.0875702	ubiquitin-protein ligase putative	2347	2403	2353	2691	2466	2433
Tb927.4.780	0.0507582	4.38751	0.0852746	Phosphatidylinositol N-acetylglucosaminyltransferase subunit Y putative	319	303	335	363	311	299
Tb927.4.790	-0.0729591	5.39691	0.323017	hypothetical protein conserved	640	663	659	769	696	707
Tb927.4.800	-0.0191013	7.40743	0.0325657	target of rapamycin kinase 3 putative	3405	3378	3391	3831	3730	3295
Tb927.4.810	-0.0104443	7.06877	0.0274878	expression site-associated gene 5 (ESAG5) protein putative	2419	2477	2334	2683	2435	2546
Tb927.4.820	-0.0117101	5.00444	0.0248724	TFIIF-stimulated CTD phosphatase putative	676	716	660	797	703	678
Tb927.4.830	0.140714	3.86337	0.46362	cytochrome c oxidase assembly protein PET191 putative	280	303	315	300	277	280
Tb927.4.840	-0.159649	5.67983	0.768844	Histidine kinase- DNA gyrase B- and HSP90-like ATPase putative	1013	1001	1021	1296	1155	1119
Tb927.4.850	0.110572	5.07055	0.464566	hypothetical protein conserved	719	762	753	749	729	699
Tb927.4.860	-0.15894	5.34811	0.592769	hypothetical protein conserved	794	854	824	1066	964	876
Tb927.4.870	0.0584889	8.01465	0.152137	dynein heavy chain putative	6946	6477	6846	6701	7480	6300
Tb927.4.880	0.0166808	5.97013	0.048806	TPR-repeat-containing chaperone protein DNAJ putative	1271	1392	1311	1425	1422	1286
Tb927.4.890	0.0385474	5.32341	0.101944	small nuclear ribonucleoprotein sm d3	823	899	857	953	868	822
Tb927.4.900	-0.0191762	4.71044	0.0321321	F-box protein putative	531	604	595	670	581	594
Tb927.4.910	0.0551485	5.29964	0.159425	hypothetical protein conserved	750	835	815	810	803	816
Tb927.4.920	0.0335568	6.46645	0.0822003	TPR repeat putative	1864	1815	1840	1829	1901	1940
Tb927.4.930	-0.0936876	5.0731	0.394046	Mitochondrial ribosomal protein L14	653	642	632	781	691	693
Tb927.4.940	-0.0458368	4.94507	0.119103	hypothetical protein conserved	583	658	615	709	687	620
Tb927.4.950	-0.0167291	5.1197	0.0388976	hypothetical protein conserved	724	783	705	828	798	729
Tb927.4.960	0.00117853	6.59223	0.00288582	WD domain G-beta repeat putative	1869	1896	1844	2049	1929	1920
Tb927.4.970	-0.0207527	3.55093	0.021648	hypothetical protein conserved	264	265	228	307	272	230
Tb927.4.980	-0.0982775	5.37118	0.332357	actin putative	800	777	790	897	887	882
Tb927.4.990	-0.0302942	4.99885	0.0658428	hypothetical protein conserved	609	635	701	727	679	684
Tb927.4.1000	0.370198	3.96172	0.977588	hypothetical protein conserved	224	215	200	171	167	182
Tb927.4.1010	0.250271	4.09475	0.591585	hypothetical protein	439	355	303	295	310	365
Tb927.4.1020	0.0126752	7.08451	0.0404941	serine-palmitoyl-CoA transferase putative	2901	2862	2814	3041	2966	2939
Tb927.4.1030	-0.312185	3.62035	0.820353	Protein of unknown function (DUF501) putative	251	278	307	408	357	328
Tb927.4.1040	0.0968383	4.5849	0.327904	hypothetical protein conserved	521	585	587	530	574	560
Tb927.4.1050	0.0720018	5.52323	0.301998	inositol-pentakisphosphate 2-kinase	1012	979	1021	1060	952	1004
Tb927.4.1060	-0.0191671	5.94084	0.0579871	hypothetical protein conserved	1389	1423	1376	1600	1460	1408
Tb927.4.1070	0.0203333	4.28233	0.0320254	Mitochondrial ribosomal protein L13	393	395	356	407	404	376
Tb927.4.1080	-0.0422681	8.0626	0.180119	V-type ATPase A subunit putative	6075	5941	5801	6576	6346	6384
Tb927.4.1090	-0.0128013	6.14452	0.0334376	endosomal integral membrane protein putative	1604	1549	1565	1655	1650	1702
Tb927.4.1100	-0.0637082	8.37381	0.171058	ribosomal protein L21E (60S) putative	6979	6279	6246	7088	7313	7051
Tb927.4.1110	-0.0556465	6.61472	0.202541	hypothetical protein conserved	1430	1380	1463	1621	1489	1564
Tb927.4.1120	-0.143845	6.40979	1.11463	hypothetical protein conserved	1464	1596	1542	1795	1786	1766
Tb927.4.1130	0.0176223	4.94147	0.0273655	Complex 1 protein (LYR family) putative	618	626	611	625	640	662
Tb927.4.1140	-0.0282139	5.77453	0.0798884	phosphatidylinositol 4-kinase putative	1156	1224	1285	1397	1335	1202
Tb927.4.1150	-0.0280632	6.40108	0.105871	hypothetical protein conserved	1833	1821	1778	2019	1896	1914
Tb927.4.1160	0.0648524	4.40892	0.119786	hypothetical protein conserved	523	636	606	622	606	547
Tb927.4.1170	0.0504727	5.19428	0.139013	ankyrin putative	635	719	697	745	675	664
Tb927.4.1180	0.00670889	5.72121	0.0143588	Programmed cell death protein 2 C-terminal putative domain containing protein putative	911	958	860	1019	923	917
Tb927.4.1190	0.0826983	4.92227	0.327161	LicD family putative	596	656	580	639	570	611
Tb927.4.1200	0.241847	5.01906	1.00627	expression site-associated gene 1 (ESAG1) protein putative	803	772	825	727	745	664
Tb927.4.1220	0.163287	6.76267	0.937652	leucine-rich repeat protein (LRRP) putative	2033	2079	2090	1922	1926	1976
Tb927.4.1230	0.161875	8.74473	0.706116	hypothetical protein	6002	6012	6099	5504	5804	5714
Tb927.4.1240	0.0355234	5.17964	0.100662	hypothetical protein	750	818	753	793	742	846
Tb927.4.1250	-0.0536862	6.40101	0.257006	peroxisome biogenesis factor 1 putative	1795	1777	1770	1948	1985	1900
Tb927.4.1260	-0.0158608	5.64624	0.0334376	hypothetical protein conserved	1043	1079	1000	1167	1082	1073
Tb927.4.1270	-0.0380407	7.1415	0.141665	ruvB-like DNA helicase putative	3590	3737	3550	3806	3991	3943
Tb927.4.1280	0.0116643	6.62189	0.0365354	Tetratricopeptide repeat putative	2001	1959	1961	2114	2071	1996
Tb927.4.1290	-0.0481958	3.78072	0.0987808	hypothetical protein conserved	298	273	299	331	316	300
Tb927.4.1300	-0.182652	8.87467	1.02664	Cytoskeleton-associated protein 42 kDa	13415	13329	13541	15702	15867	16504
Tb927.4.1310	-0.0902949	6.07741	0.401732	ZFP family member putative	1307	1442	1395	1606	1529	1506
Tb927.4.1320	-0.0365899	6.79887	0.15533	hypothetical protein conserved	2278	2457	2368	2721	2544	2403
Tb927.4.1330	0.203596	8.8376	0.795456	DNA topoisomerase IB large subunit	8082	7780	8195	6698	7488	7761
Tb927.4.1340	-0.068101	7.16969	0.401732	Cleavage and polyadenylation specificity factor subunit	3059	3168	3146	3516	3440	3381
Tb927.4.1350	-0.0659824	6.35681	0.39914	glyoxalase II	1541	1510	1538	1780	1654	1623
Tb927.4.1360	-0.0757007	5.15415	0.279546	Glucose-6-phosphate 1-epimerase putative	684	725	720	819	803	739
Tb927.4.1370	0.132596	5.11712	0.422324	Mitoribosomal SSU assembly factor 31	584	605	556	544	577	553
Tb927.4.1380	-0.0445036	3.69764	0.0470112	D-Tyr-tRNA(Tyr) deacylase putative	243	270	243	310	271	240
Tb927.4.1390	0.02041	6.72516	0.0578071	hypothetical protein conserved	1690	1904	1857	1960	1929	1765
Tb927.4.1400	0.178437	6.17938	1.07693	vacuolar transport protein 4A putative	1124	1204	1172	1131	1061	1062
Tb927.4.1410	-0.0116685	6.61182	0.0351567	hypothetical protein conserved	1726	1799	1872	1998	1927	1801
Tb927.4.1420	-0.251274	5.14895	1.51687	hypothetical protein conserved	577	691	644	864	809	722
Tb927.4.1430	-1.51456e-05	6.105	6.78831e-05	hypothetical protein conserved	1584	1608	1689	1862	1602	1675
Tb927.4.1440	-0.0615126	4.61144	0.164653	probable rRNA maturation factor YbeY putative	524	515	468	605	526	525
Tb927.4.1450	-0.040919	5.77528	0.123452	hypothetical protein conserved	971	1105	1050	1250	1035	1100
Tb927.4.1460	-0.0318634	6.49727	0.10489	Zn-finger in ubiquitin-hydrolases and other protein putative	1601	1905	1871	1976	1916	1888
Tb927.4.1470	0.0455378	4.90751	0.0783591	Mitoribosomal SSU assembly factor 33	525	500	452	511	503	492
Tb927.4.1480	-0.00021303	6.96203	0.000727451	DNA cross-link repair protein pso2/snm1	2481	2713	2641	2870	2685	2689
Tb927.4.1490	-0.167386	5.26084	0.64955	hypothetical protein conserved	794	944	881	1138	1035	923
Tb927.4.1500	0.0122031	8.11282	0.0273067	RNA editing associated helicase 2	6202	6144	6173	6394	6504	6416
Tb927.4.1510	0.0499163	7.71484	0.204759	phospholipid-translocating ATPase putative	4290	4409	4274	4501	4409	4275
Tb927.4.1520	0.0855694	4.57668	0.194397	Simiate family protein putative	476	464	479	516	430	462
Tb927.4.1530	-0.0589034	6.52429	0.20839	hypothetical protein conserved	1827	2062	2040	2391	2091	2020
Tb927.4.1540	0.0703736	6.81093	0.234848	NAD dependent epimerase/dehydratase family putative	1879	2015	2091	1972	2026	1995
Tb927.4.1550	-0.0412378	7.64605	0.176749	hypothetical protein conserved	2899	2955	3091	3247	3277	3158
Tb927.4.1560	-0.0991561	5.24628	0.237894	hypothetical protein conserved	747	881	853	1048	923	827
Tb927.4.1570	-0.0462683	4.98339	0.102565	hypothetical protein conserved	690	706	660	811	696	728
Tb927.4.1580	-0.0064979	5.85148	0.0116563	WW domain containing protein putative	1068	1157	1010	1197	1086	1136
Tb927.4.1590	0.0116861	6.24392	0.0257163	Present in the outer mitochondrial membrane proteome 28	1497	1560	1507	1742	1534	1491
Tb927.4.1600	-0.0111582	5.62892	0.0181934	AAA domain containing protein putative	1033	956	1012	1079	1078	1026
Tb927.4.1610	-0.0255545	6.12933	0.0622265	Tripartite attachment complex 40	1295	1334	1517	1579	1441	1422
Tb927.4.1620	-0.117738	5.30505	0.359023	phosphatidylinositol phosphate kinase alpha	863	1030	947	1186	1041	1016
Tb927.4.1630	0.0230562	7.17434	0.0864329	ribosomal RNA processing protein 6	2845	2942	2779	3092	2933	2847
Tb927.4.1640	-0.154856	7.5822	1.17226	Nucleotide sugar transporter 3	2315	2463	2324	2944	2743	2635
Tb927.4.1650	0.0911239	6.86979	0.505368	hypothetical protein conserved	2145	2194	2141	2203	2104	2094
Tb927.4.1660	-0.0918068	5.96756	0.39354	mitochondrial carrier protein putative	1117	1211	1267	1442	1278	1312
Tb927.4.1670	-0.096966	4.52072	0.301998	cytochrome b5-like Heme/Steroid binding domain containing protein putative	409	434	431	475	471	487
Tb927.4.1680	-0.0864896	6.64723	0.536544	ZFP family member putative	2484	2602	2560	2970	2831	2742
Tb927.4.1690	-0.0532974	6.34492	0.255627	Retinal Maintenance putative	1562	1703	1602	1808	1784	1720
Tb927.4.1700	-0.0436428	5.77479	0.163906	CK1/TTBK protein kinase putative	1046	1195	1170	1246	1240	1211
Tb927.4.1710	-0.045984	5.59012	0.135067	rhodanese-like domain containing protein putative	1004	1059	982	1179	1099	1031
Tb927.4.1720	-0.0550014	6.02789	0.21866	Nucleoside diphosphate kinase 3	1378	1469	1350	1607	1491	1490
Tb927.4.1730	0.0559175	4.35442	0.141579	Nucleus and spindle associated protein 4	461	453	481	478	475	459
Tb927.4.1740	-0.0298619	6.77568	0.13486	Component of motile flagella 41	2682	2681	2715	2910	2948	2818
Tb927.4.1750	-0.0193904	5.1498	0.0459174	hypothetical protein conserved	747	768	773	873	787	781
Tb927.4.1760	-0.00344406	5.22182	0.00404468	Cardiolipin-dependent protein 17kDa	746	810	820	911	803	793
Tb927.4.1770	0.0257403	4.9538	0.0550535	hypothetical protein conserved	701	748	778	810	747	745
Tb927.4.1780	-0.0644666	5.69757	0.267274	hypothetical protein conserved	965	961	951	1135	982	1050
Tb927.4.1790	0.00622523	10.3574	0.00958908	ribosomal protein L3 putative	26914	25034	24271	26435	27313	26107
Tb927.4.1800	0.0412934	10.4402	0.102565	Mitochondrial ribosomal protein L3	28545	26782	26357	27634	28407	27477
Tb927.4.1810	0.0283399	5.29818	0.0925322	mitochondrial ribosomal protein L33	790	799	818	838	829	816
Tb927.4.1820	-0.00546547	5.56263	0.00913148	selenocysteine-specific elongation factor putative	967	1068	1007	1105	1050	1057
Tb927.4.1830	-0.105447	4.56043	0.287748	Urm1 (Ubiquitin related modifier) putative	448	468	495	573	540	485
Tb927.4.1840	-0.00641048	6.79319	0.0140752	Carboxypeptidase-like protein	2001	2162	2071	2176	2245	2163
Tb927.4.1850	-0.0624552	7.2676	0.250267	signal recognition particle subunit SRP68 putative	2921	2960	2874	3345	3361	2918
Tb927.4.1860	0.00798229	9.9515	0.0139442	ribosomal protein S19 putative	22450	20789	20773	21786	22885	22293
Tb927.4.1870	0.075198	6.47146	0.385035	Serine/threonine-protein phosphatase 2A catalytic subunit putative	1659	1752	1727	1690	1803	1636
Tb927.4.1880	0.1156	4.93106	0.315557	hypothetical protein conserved	606	526	587	574	514	582
Tb927.4.1890	0.0520458	5.26314	0.181925	hypothetical protein conserved	965	1022	1002	1073	966	995
Tb927.4.1900	0.0942344	5.4708	0.512013	Methyltransferase domain/Methyltransferase involved in Williams-Beuren syndrome putative	923	1012	988	1009	947	925
Tb927.4.1910	-0.0643704	3.89485	0.0666408	hypothetical protein conserved	291	209	199	227	282	260
Tb927.4.1920	-0.0740782	7.82654	0.297021	GPI transamidase subunit 16 putative	4283	3921	4011	4683	4461	4395
Tb927.4.1930	0.00861994	6.67572	0.0163359	eukaryotic translation initiation factor 3 subunit g	3059	2978	2859	2933	3178	3185
Tb927.4.1940	-0.042945	6.06751	0.163664	WD domain G-beta repeat putative	1357	1357	1311	1445	1508	1409
Tb927.4.1950	0.0224916	7.16335	0.0761609	NADPH-dependent diflavin oxidoreductase 1	2891	3028	2945	3129	3008	3043
Tb927.4.1960	-0.00693365	5.69721	0.0139442	Flagellum attachment zone protein 42	1235	1149	1163	1213	1279	1257
Tb927.4.1970	0.0062957	6.27945	0.0155358	Domain of unknown function DUF21 putative	1518	1687	1631	1774	1680	1612
Tb927.4.1980	0.0389564	6.89817	0.144941	hypothetical protein conserved	2802	2877	2760	2839	2951	2848
Tb927.4.1990	-0.0647797	5.69834	0.258659	ATP-dependent RNA and DNA helicase mitochondrial putative	1188	1226	1288	1452	1347	1277
Tb927.4.2000	-0.0242774	7.22669	0.0890044	ruvB-like DNA helicase putative	4157	4262	4168	4443	4461	4556
Tb927.4.2010	-0.0533151	4.65065	0.166886	acyl-CoA binding protein putative	558	586	610	632	634	648
Tb927.4.2020	-0.0839477	5.89636	0.416595	AP-3 complex subunit mu putative	1231	1247	1189	1466	1335	1291
Tb927.4.2030	-0.100563	6.86321	0.292183	DNA/RNA-binding protein Alba 4	2988	3113	3231	3559	3538	3428
Tb927.4.2040	-0.0569285	7.97709	0.144934	DNA/RNA-binding protein Alba 3	6067	6386	6584	6756	7176	6885
Tb927.4.2050	0.108368	5.87144	0.37306	hypothetical protein	1768	1606	1718	1613	1680	1676
Tb927.4.2060	-0.0345437	7.14469	0.0890044	Flagellum attachment zone protein 8	3990	4055	4401	4418	4515	4472
Tb927.4.2070	0.20053	8.07439	0.571836	antigenic protein putative	6198	5140	6067	5340	5727	4885
Tb927.4.2080	0.120849	8.44586	0.416948	Coiled-coil and C2 domain-containing protein	9482	8831	9104	8351	9003	9153
Tb927.4.2100	0.0659768	3.52737	0.128786	hypothetical protein	251	243	256	257	263	234
Tb927.4.2110	-0.139581	4.90544	0.352396	protein phosphatase 2C putative	566	730	665	797	771	704
Tb927.4.2120	-0.117542	5.03008	0.447831	WD40 repeat-containing protein	631	646	661	740	783	689
Tb927.4.2130	-0.0365319	5.0388	0.0864329	hypothetical protein conserved	683	729	689	878	696	696
Tb927.4.2140	0.0457913	6.97417	0.227133	Component of motile flagella 8	2777	2850	2904	3015	2876	2806
Tb927.4.2150	0.0232424	3.80165	0.0393637	hypothetical protein conserved	324	336	311	331	349	325
Tb927.4.2160	0.0806968	4.12385	0.195671	hypothetical protein conserved	350	372	372	361	366	361
Tb927.4.2170	0.00211252	5.2528	0.0031694	hypothetical protein conserved	699	750	801	781	841	741
Tb927.4.2180	-0.0718382	9.74947	0.167129	60S ribosomal protein L35a putative	19255	16410	16492	18747	19754	19192
Tb927.4.2190	-0.0121798	5.99992	0.0259895	GTP-binding protein putative	1269	1327	1271	1515	1237	1354
Tb927.4.2200	-0.0163826	7.10063	0.040806	Sec7 domain containing protein putative	2778	3125	3089	3313	3125	3128
Tb927.4.2210	0.116896	6.70704	0.820353	hypothetical protein conserved	1796	1813	1914	1803	1808	1747
Tb927.4.2220	-0.0447337	6.47156	0.14808	TPR-repeat-containing chaperone protein DNAJ putative	1419	1546	1509	1702	1610	1544
Tb927.4.2230	-0.011177	5.76898	0.02639	dolichyl-P-Man:GDP-Man1GlcNAc2-PP-dolichyl alpha-1 3-mannosyltransferase putative	1166	1285	1297	1391	1296	1287
Tb927.4.2240	-0.0780366	6.70592	0.407292	Aminotransferase class IV putative	1907	1981	1970	2249	2095	2162
Tb927.4.2250	-0.044564	5.70729	0.140697	hypothetical protein conserved	994	1013	935	1116	1000	1077
Tb927.4.2260	-0.147962	5.41973	0.961169	centrin-1	793	879	835	1014	924	984
Tb927.4.2265	0.203462	3.83054	0.397161	hypothetical protein	231	181	220	210	175	193
Tb927.4.2270	-0.0387352	5.38809	0.112489	Histone-like transcription factor (CBF/NF-Y) and archaeal histone putative	863	920	883	1017	945	920
Tb927.4.2280	-0.0418558	4.94164	0.104843	hypothetical protein conserved	552	639	655	729	644	627
Tb927.4.2290	-0.059308	6.19539	0.269332	glucose transporter putative	1499	1496	1480	1702	1582	1623
Tb927.4.2300	0.0319125	5.87325	0.131898	hypothetical protein conserved	1350	1474	1468	1482	1493	1440
Tb927.4.2310	-0.0527914	7.52528	0.19197	asparaginyl-tRNA synthetase putative	6902	6840	6905	7402	7687	7435
Tb927.4.2320	0.0104819	5.08796	0.0177048	ER membrane protein complex subunit 5	873	834	862	986	831	869
Tb927.4.2330	0.0615736	5.05412	0.192722	hypothetical protein conserved	594	672	705	661	676	649
Tb927.4.2340	-0.0663477	6.25168	0.293929	hypothetical protein conserved	1419	1522	1488	1772	1564	1546
Tb927.4.2350	-0.184764	4.71199	0.570968	twinfilin	475	593	565	646	646	659
Tb927.4.2360	-0.0977287	4.77546	0.217349	tetratricopeptide repeat putative	595	707	667	762	744	710
Tb927.4.2370	-0.0299309	6.30645	0.0798878	hypothetical protein conserved	1537	1608	1564	1866	1626	1571
Tb927.4.2380	-0.0481405	6.94624	0.174623	sarcoplasmic reticulum glycoprotein putative	2137	2112	2294	2404	2326	2387
Tb927.4.2390	-0.0349215	6.9998	0.161007	ATP-dependent RNA helicase putative	2410	2425	2476	2677	2575	2628
Tb927.4.2400	0.0590407	7.4281	0.263238	kelch domain-containing protein	3814	3936	3754	3939	3903	3775
Tb927.4.2410	0.0139646	5.49602	0.0230559	Glycosyl hydrolase family 65 central catalytic domain/Haloacid dehalogenase-like hydrolase putative	789	756	726	804	813	750
Tb927.4.2420	0.0840386	4.29013	0.22068	hypothetical protein conserved	383	420	416	426	389	395
Tb927.4.2430	-0.0766912	5.91061	0.262377	Endonuclease/Exonuclease/phosphatase family putative	1333	1410	1412	1665	1502	1446
Tb927.4.2440	-0.0482625	5.66103	0.195082	SET domain protein 13	961	1067	1101	1162	1121	1120
Tb927.4.2450	0.00915894	9.21465	0.0153046	protein disulfide isomerase 1	7676	7336	7636	7933	7873	7872
Tb927.4.2460	-0.0326595	4.90864	0.0553882	kinatase putative	442	528	525	576	528	505
Tb927.4.2470	-0.0840069	6.66431	0.351238	hypothetical protein conserved	2132	2155	2201	2653	2324	2266
Tb927.4.2480	-0.10586	5.04083	0.467884	8-oxoguanine DNA glycosylase putative	671	738	700	834	794	760
Tb927.4.2490	0.00405837	5.4607	0.0076688	hypothetical protein conserved	880	882	888	934	926	920
Tb927.4.2500	0.170106	5.88415	0.800806	eukaryotic translation initiation factor 2-alpha kinase 2	1146	1012	941	1006	949	945
Tb927.4.2510	-0.0828892	6.52667	0.382931	multidrug resistance-associated protein putative	1823	1897	1892	2178	2070	2007
Tb927.4.2520	-0.249598	5.02403	1.34911	Silent information regulator 2 related protein 3	627	587	586	848	754	653
Tb927.4.2530	-0.0111307	8.85438	0.0223051	hypothetical protein conserved	10103	9358	9391	10498	9690	10416
Tb927.4.2540	-0.165336	4.72937	0.500715	Neural precursor cell-expressed developmently downregulated 8	382	497	487	603	492	517
Tb927.4.2550	-0.0170363	5.96956	0.041123	hypothetical protein conserved	1160	1239	1197	1356	1200	1273
Tb927.4.2560	-0.109198	4.87385	0.451185	cardiolipin synthetase	617	668	601	728	723	689
Tb927.4.2570	0.182671	4.62513	0.896901	hypothetical protein conserved	475	500	463	456	455	422
Tb927.4.2580	-0.015163	5.34432	0.0248724	hypothetical protein conserved	812	890	798	976	895	789
Tb927.4.2590	0.0519534	4.14235	0.11322	hypothetical protein conserved	356	336	365	367	353	353
Tb927.4.2600	0.069193	6.30106	0.30382	SUMO-interacting motif-containing protein	1628	1642	1740	1693	1710	1621
Tb927.4.2610	0.0962808	4.13643	0.232113	hypothetical protein	360	354	322	364	307	349
Tb927.4.2620	-0.0858542	4.61964	0.193816	hypothetical protein conserved	514	539	586	689	586	557
Tb927.4.2630	0.0269294	6.06971	0.0939935	ATP-dependent DEAD/H RNA helicase putative	1559	1619	1478	1620	1595	1592
Tb927.4.2640	0.0490489	7.42536	0.195479	hypothetical protein conserved	3700	3743	3760	3903	3865	3627
Tb927.4.2650	0.0245096	5.19094	0.0622265	Regulator of chromosome condensation (RCC1) repeat putative	728	823	816	845	824	779
Tb927.4.2660	0.0799412	4.21884	0.168406	hypothetical protein conserved	320	338	330	325	314	344
Tb927.4.2670	0.0405539	5.53662	0.113831	pyroglutamyl-peptidase I putative	784	888	778	870	844	792
Tb927.4.2680	-0.0228774	6.09265	0.0671168	Zeta toxin putative	1355	1492	1407	1618	1448	1482
Tb927.4.2700	-0.0408917	6.32694	0.168445	Hydroxymethylglutaryl-CoA lyase mitochondrial putative	1599	1543	1565	1693	1686	1715
Tb927.4.2710	0.0137752	5.76476	0.030597	ubiquitin-conjugating enzyme E2 putative	915	950	879	968	924	967
Tb927.4.2720	0.0748336	6.10728	0.355485	ATP dependent DEAD-box helicase	1379	1556	1408	1463	1437	1436
Tb927.4.2730	0.0448584	6.91075	0.198104	kinesin putative	2178	2200	2204	2316	2185	2213
Tb927.4.2740	0.00079779	8.55632	0.00112193	p25-alpha putative	9530	9221	9678	9664	10148	10065
Tb927.4.2750	0.138823	6.27078	0.490588	hypothetical protein conserved	1464	1360	1394	1217	1431	1379
Tb927.4.2760	0.19291	7.53421	1.30922	Protein of unknown function (DUF3808) putative	3370	3404	3439	3036	3234	3124
Tb927.4.2770	0.0326582	6.81412	0.0968988	hypothetical protein conserved	2274	2358	2400	2341	2425	2461
Tb927.4.2780	0.00933002	5.99566	0.0248724	hypothetical protein conserved	1436	1505	1442	1544	1466	1570
Tb927.4.2790	-0.118663	5.7775	0.577561	kinetoplast ribosomal PPR-repeat containing protein 12	1030	1196	1188	1420	1242	1239
Tb927.4.2800	0.0645305	6.74443	0.273699	R3H-associated N-terminal domain containing protein putative	2081	2211	2239	2183	2175	2209
Tb927.4.2810	0.105861	6.17385	0.630208	hypothetical protein	1438	1529	1498	1516	1375	1474
Tb927.4.2820	-0.0259213	6.54692	0.0758725	hypothetical protein conserved	2006	2022	1935	2237	2079	2074
Tb927.4.2830	0.038534	4.79326	0.0890044	hypothetical protein conserved	572	554	581	598	584	567
Tb927.4.2840	-0.113043	5.98662	0.480944	microtubule inner protein MC11	1573	1521	1676	1773	1852	1801
Tb927.4.2850	-0.101561	6.44545	0.484954	hypothetical protein conserved	1536	1769	1639	2046	1827	1711
Tb927.4.2860	-0.0539814	5.14694	0.120456	Vacuolar protein sorting associated protein 22 putative	685	745	685	837	730	744
Tb927.4.2870	-0.0423072	5.75081	0.154409	hypothetical protein conserved	867	930	929	1067	976	912
Tb927.4.2880	0.0158483	8.34193	0.0431994	Nucleoporin NUP225	8223	7833	7690	8413	8220	8086
Tb927.4.2890	-0.0687161	7.12613	0.395548	hypothetical protein conserved	1941	2039	2091	2259	2228	2210
Tb927.4.2900	-0.0135293	5.86488	0.0254929	hypothetical protein conserved	1271	1400	1355	1543	1442	1293
Tb927.4.2910	-0.0556293	6.43502	0.305943	hypothetical protein conserved	1593	1614	1636	1799	1802	1695
Tb927.4.2920	0.0381841	7.04748	0.1709	hypothetical protein conserved	2894	2995	2932	3000	3102	2933
Tb927.4.2930	-0.029074	5.11013	0.06228	OsmC-like protein putative	730	710	777	863	770	749
Tb927.4.2935	-0.0338166	2.26929	0.032143	hypothetical protein	83	103	100	111	92	105
Tb927.4.2940	-0.111955	3.80906	0.287834	hypothetical protein conserved	293	282	247	324	310	301
Tb927.4.2950	-0.0366842	5.57433	0.140761	mitochondrial DNA polymerase I protein A putative	879	938	996	1055	1002	979
Tb927.4.2960	-0.0616592	3.34452	0.119754	mediator of rna polymerase ii transcription subunit 8	183	182	193	215	213	185
Tb927.4.2970	-0.011768	4.58018	0.0223051	chaperone protein DnaJ putative	441	441	435	467	490	440
Tb927.4.2980	-0.0532989	2.55755	0.058915	hypothetical protein conserved	119	105	112	126	123	118
Tb927.4.2990	-0.0238573	5.70056	0.0761513	hypothetical protein conserved	1217	1259	1243	1406	1345	1229
Tb927.4.3000	-0.0241283	4.91121	0.0511356	F-box protein putative	496	514	501	528	563	525
Tb927.4.3010	0.00813665	4.54367	0.0139442	hypothetical protein conserved	388	437	422	431	455	418
Tb927.4.3020	-0.0327631	5.86337	0.104843	ATP-dependent DEAH-box RNA helicase putative	1284	1264	1320	1464	1345	1356
Tb927.4.3030	-0.150889	4.49521	0.654103	mediator of rna polymerase ii transcription subunit 2	481	492	460	608	531	536
Tb927.4.3040	0.111278	4.29035	0.318838	Enriched in surface-labeled proteome protein 11	380	450	431	434	390	404
Tb927.4.3050	0.127815	6.28879	0.303573	hypothetical protein	1480	1445	1613	1409	1432	1526
Tb927.4.3060	-0.0244332	7.12057	0.05757	hypothetical protein conserved	2726	2770	2874	2867	3062	3020
Tb927.4.3070	-0.0938272	5.44772	0.405592	hypothetical protein conserved	872	830	802	978	938	897
Tb927.4.3080	0.0764839	4.04449	0.151874	Uncharacterised ACR YggU family COG1872 putative	299	314	268	297	304	278
Tb927.4.3090	-0.151128	4.22766	0.501375	hypothetical protein conserved	270	331	339	382	372	344
Tb927.4.3100	-0.0316326	4.68083	0.0619513	hypothetical protein conserved	460	456	437	527	460	469
Tb927.4.3110	-0.0347882	4.42055	0.0649127	tRNA-dihydrouridine synthase 4 putative	442	448	389	487	443	449
Tb927.4.3120	0.140137	5.49126	0.745945	BILBO1 hook associated linker protein	887	903	949	864	864	886
Tb927.4.3130	0.0670143	5.24355	0.197483	Component of motile flagella 18	841	899	867	898	853	867
Tb927.4.3140	0.120733	6.26002	0.764413	Ribosome maturation protein SDO1	1619	1702	1686	1554	1663	1624
Tb927.4.3150	-0.118517	5.96276	0.528229	NUFIP body protein 1	1037	1194	1173	1399	1276	1214
Tb927.4.3160	-0.034173	6.21374	0.13414	dihydroxyacetone phosphate acyltransferase putative	1596	1714	1743	1865	1811	1767
Tb927.4.3170	0.0973206	5.31633	0.438865	hypothetical protein conserved	867	988	942	913	933	903
Tb927.4.3180	-0.133117	4.45089	0.36411	hypothetical protein conserved	442	571	517	642	534	589
Tb927.4.3190	0.104156	5.26833	0.504978	ubiquitin-conjugating enzyme E2 putative	657	679	649	629	662	651
Tb927.4.3290	0.8747	-1.16869	0.501925	Trypanosomal VSG domain containing protein putative	11	17	9	5	6	10
Tb927.4.3300	-0.0764748	6.7138	0.40107	mitochondrial ATP-dependent zinc metallopeptidase putative	2156	2318	2210	2490	2578	2345
Tb927.4.3310	-0.0925773	5.9903	0.391844	SET domain protein 14	1375	1576	1552	1848	1632	1574
Tb927.4.3320	0.0850485	6.25503	0.224166	uracil phosphoribosyltransferase putative	1456	1300	1430	1335	1377	1439
Tb927.4.3330	-0.08221	5.4777	0.257642	EF-hand domain pair putative	976	911	893	1023	997	1076
Tb927.4.3340	0.132433	4.53069	0.515009	hypothetical protein conserved	484	548	479	461	509	479
Tb927.4.3350	-0.0553531	6.42164	0.305118	Carnosine N-methyltransferase putative	2056	2031	2006	2232	2257	2172
Tb927.4.3360	-0.11131	4.70863	0.430017	hypothetical protein conserved	631	625	609	730	691	699
Tb927.4.3370	-0.0976655	5.24381	0.295198	hypothetical protein conserved	805	967	939	1037	990	1023
Tb927.4.3380	0.00262144	7.71854	0.00495294	myosin IB heavy chain putative	4355	4145	4405	4499	4651	4403
Tb927.4.3390	-0.157143	5.65426	0.896901	tuzin putative	975	1014	974	1236	1168	1074
Tb927.4.3400	0.0443541	7.61447	0.166886	hypothetical protein conserved	3780	3562	3540	3859	3571	3679
Tb927.4.3410	-0.0411182	6.42744	0.163783	selenoprotein SelTryp	1890	1903	1844	2147	1983	1975
Tb927.4.3420	-0.0734177	6.27254	0.408267	wee1-like protein kinase	1502	1532	1577	1791	1631	1684
Tb927.4.3430	-0.0113188	5.21307	0.0179006	Mitochondrial import inner membrane translocase subunit TIM12	874	801	892	922	924	877
Tb927.4.3440	-0.136654	5.18732	0.632701	Basal body protein 50kDa	810	898	837	1006	983	954
Tb927.4.3450	-0.122667	5.73584	0.570143	mitochondrial ATP synthase subunit 8	998	1006	1086	1237	1196	1108
Tb927.4.3460	0.153282	5.90854	0.617241	ubiquitin-conjugating enzyme E2 putative	1148	1255	1184	1150	1080	1162
Tb927.4.3470	-0.166414	6.27338	1.1775	hypothetical protein conserved	1261	1188	1224	1503	1418	1418
Tb927.4.3480	-0.0258414	6.01739	0.0600062	hypothetical protein	1429	1323	1392	1559	1341	1541
Tb927.4.3490	0.018382	3.84184	0.0246683	DNA-directed RNA polymerases II and III subunit RPB6 putative	281	281	261	289	295	271
Tb927.4.3500	-0.023625	5.56145	0.0577325	Amastin surface glycoprotein putative	689	704	707	840	703	705
Tb927.4.3510	0.16933	4.99013	0.636989	DNA-directed RNA polymerase subunit putative	636	627	580	601	584	540
Tb927.4.3520	0.0233774	5.7684	0.0357642	Amastin surface glycoprotein putative	760	781	780	892	793	720
Tb927.4.3530	-0.0619769	6.15811	0.203518	hypothetical protein conserved	1419	1483	1501	1793	1487	1560
Tb927.4.3540	-0.0733576	5.8124	0.329857	hypothetical protein conserved	1121	1072	1118	1257	1169	1240
Tb927.4.3550	-0.0415951	9.3613	0.100614	60S ribosomal protein L13a putative	12851	11378	11549	12549	12982	13209
Tb927.4.3560	-0.0733344	5.61759	0.191472	protein phoshatase 1 putative	1227	1230	1392	1530	1415	1319
Tb927.4.3570	0.0408184	7.87537	0.119857	translation elongation factor 1-beta putative	5743	5438	5262	5272	5851	5681
Tb927.4.3580	-0.0629726	3.65967	0.139168	Transcription factor Pcc1 putative	254	263	253	280	277	289
Tb927.4.3590	-0.00657237	8.43239	0.0129619	translation elongation factor 1-beta putative	8217	7860	7755	8245	8581	8356
Tb927.4.3600	-0.170112	3.68177	0.532706	Transcription factor Pcc1 putative	277	261	240	308	293	320
Tb927.4.3610	-0.116574	4.42647	0.365806	protein phosphatase 1 putative	522	543	509	635	581	580
Tb927.4.3620	-0.0251756	5.6443	0.0798884	serine threonine-protein phosphatase PP1 putative	1012	989	1048	1111	1108	1046
Tb927.4.3630	0.0283566	6.23861	0.105131	serine threonine-protein phosphatase PP1 putative	1652	1774	1647	1738	1682	1810
Tb927.4.3640	0.067563	6.18507	0.313524	serine threonine-protein phosphatase PP1 putative	1666	1725	1579	1681	1581	1726
Tb927.4.3650	0.114729	4.35356	0.401506	serine threonine-protein phosphatase PP1 putative	393	413	397	406	381	382
Tb927.4.3660	-0.166735	5.63544	0.953132	hypothetical protein conserved	1111	1120	1061	1350	1279	1260
Tb927.4.3670	-0.0763559	5.79329	0.342572	CBF/Mak21 family putative	1368	1364	1265	1535	1441	1459
Tb927.4.3680	-0.00735943	5.10902	0.0145997	protein phosphatase 2C putative	705	690	694	775	712	723
Tb927.4.3690	-0.148827	5.27767	0.507018	Mitochondrial SSU ribosomal protein putative	791	918	812	1065	903	973
Tb927.4.3700	-0.0257541	6.39374	0.0968988	hypothetical protein conserved	1768	1826	1703	1956	1872	1846
Tb927.4.3710	-0.0237336	4.0928	0.0404448	Predicted membrane protein putative	355	355	322	378	374	352
Tb927.4.3720	-0.054129	4.2559	0.114734	Uncharacterized conserved protein (DUF2039) putative	394	427	430	501	400	466
Tb927.4.3730	0.00862165	4.61191	0.0139442	hypothetical protein conserved	497	498	524	518	529	541
Tb927.4.3740	0.122859	8.73718	0.444032	flagellar attachment zone protein 1	11491	10955	11082	10398	11054	10925
Tb927.4.3750	0.14632	4.93655	0.589204	receptor-type adenylate cyclase GRESAG 4 putative	589	595	569	614	563	491
Tb927.4.3760	0.241659	4.72331	0.786017	hypothetical protein	517	506	516	482	446	442
Tb927.4.3770	0.0749489	6.39707	0.161077	calcium/calmodulin-dependent protein kinase putative	1874	1792	1729	1726	1814	1846
Tb927.4.3780	-0.0303636	4.45312	0.0582612	hypothetical protein conserved	355	400	353	435	384	372
Tb927.4.3790	0.104479	7.24227	0.484244	ubiquitin carboxyl-terminal hydrolase putative	3443	3604	3536	3261	3562	3521
Tb927.4.3800	-0.00149	4.22436	0.00249134	hypothetical protein conserved	379	403	439	451	401	434
Tb927.4.3810	0.0342519	7.77331	0.126244	DNA-directed RNA polymerase II subunit 2 putative	5158	5096	4769	5044	5129	5254
Tb927.4.3820	0.04904	5.01069	0.14512	hypothetical protein conserved	580	629	626	682	592	593
Tb927.4.3830	-0.089291	5.50908	0.423659	hypothetical protein conserved	647	689	697	771	743	761
Tb927.4.3840	-0.0338427	5.96017	0.12103	nucleolar protein putative	1621	1648	1614	1688	1828	1740
Tb927.4.3850	-0.00630886	5.35953	0.0129376	NLE (NUC135) domain/WD domain G-beta repeat putative	1030	1137	1019	1121	1143	1101
Tb927.4.3860	0.154117	5.72419	0.895741	receptor-type adenylate cyclase GRESAG 4 putative	955	1003	883	953	862	872
Tb927.4.3870	0.0761647	5.57731	0.278682	receptor-type adenylate cyclase GRESAG 4 putative	875	885	884	940	851	849
Tb927.4.3880	0.0277325	5.87536	0.0924872	receptor-type adenylate cyclase GRESAG 4 putative	974	1128	1047	1081	1126	1041
Tb927.4.3890	0.0617032	8.19885	0.196479	ATP-dependent RNA helicase putative	6107	5785	5801	5672	6021	6130
Tb927.4.3900	-0.0314225	5.87971	0.0830135	zinc finger protein C2H2 type putative	1075	1130	1187	1275	1198	1175
Tb927.4.3910	-0.0520852	6.31207	0.159873	Kinesin-13 4a putative	1380	1613	1483	1700	1599	1582
Tb927.4.3920	0.0401889	6.60727	0.143115	CRAL/TRIO domain containing protein putative	1661	1856	1667	1799	1765	1738
Tb927.4.3930	-0.0545495	6.9038	0.180551	amino acid transporter putative	2819	2715	2595	2970	2854	3057
Tb927.4.3940	0.110775	6.73693	0.694027	Calpain-like protein 2	1639	1727	1608	1657	1609	1580
Tb927.4.3950	0.0321896	7.08394	0.0990594	cytoskeleton-associated protein CAP5.5 putative	3090	3250	3089	3058	3447	3186
Tb927.4.3960	-0.0225245	4.61685	0.0329149	hypothetical protein conserved	427	520	480	519	482	523
Tb927.4.3970	-0.0359546	1.66302	0.0246238	hypothetical protein conserved	51	52	49	57	55	52
Tb927.4.3980	0.00226849	6.33323	0.00350375	chaperone protein DnaJ putative	2020	1941	1941	2018	2022	2157
Tb927.4.3990	0.185319	3.1577	0.378718	amino acid transporter putative	164	142	146	124	150	144
Tb927.4.4000	-0.127224	3.1566	0.263904	amino acid transporter putative	133	153	151	170	161	171
Tb927.4.4010	-0.199997	2.82561	0.392044	amino acid transporter putative	117	101	98	126	124	132
Tb927.4.4020	0.103886	7.60702	0.3973	Ornithine/histidine transporter AAT2-4	3139	3203	3089	3050	3022	3156
Tb927.4.4030	-0.034805	5.27791	0.0807839	CCCH zinc finger in TRM13 protein/U11-48K-like CHHC zinc finger/Methyltransferase TRM13 putative	778	799	735	809	889	793
Tb927.4.4040	0.118539	7.35815	0.526601	hypothetical protein conserved	4081	3987	4217	3828	4057	4013
Tb927.4.4050	0.0480885	7.58757	0.180551	glycosomal transporter (GAT1)	4292	4228	3964	4265	4206	4232
Tb927.4.4060	0.0174203	5.89293	0.0436288	hypothetical protein conserved	1101	1117	1096	1157	1107	1180
Tb927.4.4070	-0.0842602	6.04901	0.507018	mevalonate kinase putative	1048	1162	1152	1279	1261	1209
Tb927.4.4080	-0.161071	3.92836	0.359023	C-5 sterol desaturase putative	226	302	236	345	258	296
Tb927.4.4090	-0.122472	4.76861	0.313524	hypothetical protein conserved	451	556	497	664	560	500
Tb927.4.4100	-0.0400586	6.05156	0.155144	hypothetical protein conserved	1163	1288	1264	1411	1335	1273
Tb927.4.4110	-0.0731179	5.4499	0.238507	Clp1 family protein putative	786	857	919	974	909	952
Tb927.4.4120	0.00874217	5.05545	0.0155358	Cleavage stimulating factor 64 putative	651	653	688	775	640	670
Tb927.4.4130	0.109342	5.71759	0.532346	Flagellar-associated protein 59 putative	1359	1327	1256	1323	1288	1235
Tb927.4.4140	-0.0669095	5.54879	0.238707	hypothetical protein conserved	835	982	946	1095	945	1005
Tb927.4.4150	-0.0104353	6.25515	0.0252639	RNA-editing substrate binding complex protein RESC11B	1504	1644	1581	1699	1685	1626
Tb927.4.4160	-0.0982445	6.56404	0.505368	RNA-editing substrate binding complex protein RESC12	1724	1806	1755	2073	1928	1952
Tb927.4.4170	-0.0713167	4.49402	0.157429	rRNA methyltransferase putative	420	419	343	493	406	409
Tb927.4.4180	-0.0135021	5.72487	0.0388976	SUMO-interacting motif-containing protein	1207	1261	1257	1394	1273	1290
Tb927.4.4190	-0.0149664	4.75203	0.0318585	C2 domain containing protein putative	680	658	687	705	697	750
Tb927.4.4200	-0.102878	5.27121	0.476999	hypothetical protein conserved	686	656	621	743	728	747
Tb927.4.4210	-0.0686245	6.92688	0.404744	ATP-dependent zinc metalloprotease AFG3-like putative	2117	2081	2064	2295	2315	2298
Tb927.4.4220	0.132302	4.34037	0.383697	small GTP-binding rab protein putative	431	386	380	374	386	389
Tb927.4.4230	0.263077	2.82522	0.551183	RNA-binding protein putative	135	117	114	110	111	100
Tb927.4.4240	-0.106831	4.99819	0.438981	hypothetical protein conserved	569	635	636	707	691	686
Tb927.4.4250	-0.0109958	5.39399	0.0207913	UDP-Gal or UDP-GlcNAc-dependent glycosyltransferase putative	727	666	742	765	751	748
Tb927.4.4260	-0.0150627	5.46312	0.030519	hypothetical protein conserved	775	954	906	996	921	884
Tb927.4.4270	-0.0168184	5.85466	0.0424796	UDP-Gal or UDP-GlcNAc-dependent glycosyltransferase putative	927	1015	1005	1095	1031	1011
Tb927.4.4280	-0.0559574	4.84257	0.207336	hypothetical protein conserved	533	581	575	631	615	601
Tb927.4.4290	0.0337873	6.10362	0.106902	UDP-Gal or UDP-GlcNAc-dependent glycosyltransferase putative	1228	1287	1113	1322	1201	1207
Tb927.4.4300	-0.109828	5.44437	0.356344	NADH dehydrogenase (ubiquinone) 1 beta subcomplex subunit putative	766	927	826	1090	905	867
Tb927.4.4310	-0.0629484	7.36279	0.310787	Nucleoporin NUP64	3222	3312	3253	3565	3572	3614
Tb927.4.4320	0.00141709	4.55525	0.00275256	divalent cation tolerance protein putative	417	426	443	474	436	442
Tb927.4.4330	-0.223531	4.88291	1.14667	ApaH-like phosphatase ALPH2 putative	557	639	570	788	677	705
Tb927.4.4340	-0.17694	5.0592	0.837443	Domain of unknown function (DUF4498) putative	611	684	677	815	732	798
Tb927.4.4350	-0.0432213	5.84446	0.137573	emp24/gp25L/p24 family/GOLD putative	900	950	961	1038	1004	1005
Tb927.4.4360	-0.137448	5.41485	0.522201	monoglyceride lipase putative	686	816	799	949	879	835
Tb927.4.4370	-0.0738271	5.11905	0.169924	hypothetical protein conserved	851	1042	1003	1107	1030	1068
Tb927.4.4380	-0.0563413	8.58215	0.211434	Pyrophosphate-energized vacuolar membrane proton pump 1	8578	8182	8333	9428	9120	8917
Tb927.4.4390	0.107371	5.11662	0.279546	hypothetical protein	698	696	621	715	579	675
Tb927.4.4400	0.0492021	6.79326	0.141665	hypothetical protein conserved	2187	2443	2474	2515	2405	2303
Tb927.4.4410	0.0828363	7.29698	0.402703	adenylyl cyclase	3739	3633	3571	3746	3585	3544
Tb927.4.4430	0.0845577	7.64929	0.485614	adenylyl cyclase	4923	4862	4745	4970	4790	4662
Tb927.4.4440	0.113105	8.39579	0.521697	adenylyl cyclase	8621	8156	8147	8281	7823	8149
Tb927.4.4450	0.122895	7.66802	0.773413	adenylyl cyclase	4955	4885	4742	4766	4702	4622
Tb927.4.4460	0.0982178	7.40563	0.43812	adenylyl cyclase	3430	3333	3410	3458	3208	3336
Tb927.4.4470	0.160539	8.08523	1.01245	adenylyl cyclase	5581	5388	5315	5121	5053	5153
Tb927.4.4480	-0.0213993	6.79186	0.0619513	hypothetical protein conserved	2043	2216	2287	2407	2307	2275
Tb927.4.4490	0.0413744	7.17426	0.139042	multidrug resistance protein E	2974	2893	2984	3003	2996	3048
Tb927.4.4500	0.0313289	6.4571	0.10036	hypothetical protein conserved	1692	1974	1969	2052	1913	1836
Tb927.4.4510	0.130907	5.80987	0.395558	protein phosphatase 2C putative	1196	1127	1091	1098	1133	1050
Tb927.4.4520	0.0145452	4.78515	0.0139442	cold shock domain-containing protein 2	588	453	470	524	546	505
Tb927.4.4530	0.0572449	6.50964	0.193334	hypothetical protein conserved	2058	2052	2094	2028	2159	2083
Tb927.4.4540	0.0504456	5.27572	0.117156	zinc finger domain LSD1 subclass putative	857	740	788	772	851	800
Tb927.4.4550	0.0819209	6.30141	0.332357	Purine-Responsive Element Binding Protein 1	2085	2012	1877	1954	1977	2006
Tb927.4.4560	-0.00552555	6.65718	0.0140179	hypothetical protein conserved	1926	1944	1940	2124	1951	2062
Tb927.4.4570	0.0816839	7.30745	0.293827	hypothetical protein conserved	2809	2810	3019	2893	2867	2827
Tb927.4.4580	0.0909073	8.77845	0.329857	hypothetical protein conserved	7630	7030	7085	7043	7206	7230
Tb927.4.4590	-0.0524764	6.10724	0.185541	AGC family serine/threonine kinase putative	1181	1158	1150	1317	1249	1242
Tb927.4.4600	-0.0495532	5.19642	0.178	mitochondrial ribosomal protein l43	695	720	722	837	732	759
Tb927.4.4610	-0.0443219	4.9849	0.0798884	Mitoribosomal LSU assembly factor 15	520	600	555	664	600	554
Tb927.4.4620	-0.0875327	5.89572	0.327161	cytochrome oxidase subunit VIII	922	959	974	1079	1040	1072
Tb927.4.4630	-0.0246656	3.88964	0.038269	hypothetical protein conserved	308	303	272	313	327	305
Tb927.4.4640	0.135746	4.11961	0.359023	hypothetical protein conserved	329	408	366	372	352	332
Tb927.4.4650	0.0497471	5.05629	0.122664	diphthine synthase putative	791	731	704	766	718	779
Tb927.4.4660	0.180575	4.25111	0.565866	Protein of unknown function DUF84 putative	397	456	461	409	384	426
Tb927.4.4670	-0.0982603	5.21616	0.361522	MYND finger putative	848	945	846	1071	933	969
Tb927.4.4680	-0.00918144	4.47216	0.0155291	DNA replication complex GINS protein PSF3	418	396	419	450	436	420
Tb927.4.4690	0.117124	6.60653	0.694646	microtubule inner protein MC2	3028	3040	2919	2844	2901	2968
Tb927.4.4700	0.0325838	7.25157	0.0922257	hypothetical protein conserved	4012	4070	4147	4034	4186	4347
Tb927.4.4710	-0.0737169	6.29979	0.37369	hypothetical protein conserved	1696	1739	1660	1927	1910	1805
Tb927.4.4720	0.00461427	5.25091	0.00835695	kinetoplast ribosomal PPR-repeat containing protein 7	740	823	730	815	802	787
Tb927.4.4730	0.0473553	7.62388	0.131898	amino acid transporter putative	4031	4059	3802	4000	4071	4032
Tb927.4.4740	-0.044358	7.09137	0.101944	Sphingosine N-acyltransferase putative	3154	3006	2978	3245	3353	3314
Tb927.4.4750	-0.117117	5.41207	0.46362	hypothetical protein conserved	707	846	815	885	964	851
Tb927.4.4760	0.00199578	7.14676	0.00422153	Cullin 6 putative	2621	2676	2769	3039	2787	2655
Tb927.4.4770	-0.000141722	4.81455	0.000418537	hypothetical protein	626	571	546	604	602	628
Tb927.4.4780	0.173984	5.63277	0.700481	hypothetical protein	1156	1043	1028	972	1006	1031
Tb04.3I12.100	0.155035	5.46251	0.512	hypothetical protein	1046	931	921	893	867	978
Tb927.4.4790	0.0503763	6.22963	0.184801	hypothetical protein conserved	1562	1586	1568	1569	1589	1631
Tb927.4.4810	0.134899	4.92782	0.577561	hypothetical protein conserved	572	576	598	561	587	525
Tb927.4.4815	-0.0315725	4.61515	0.0894084	hypothetical protein	450	455	446	498	481	474
Tb927.4.4820	-0.0633342	3.68082	0.120456	amino acid transporter 10 putative	385	393	427	493	425	408
Tb927.4.4830	-0.0299003	5.74852	0.0695148	amino acid transporter putative	1785	1715	1545	1762	1894	1762
Tb927.4.4840	-0.18674	3.53247	0.520041	amino acid transporter 7 putative	434	397	363	503	471	457
Tb927.4.4850	-0.0578232	5.74826	0.169401	amino acid transporter putative	1775	1677	1527	1824	1893	1737
Tb927.4.4860	-0.15406	5.90542	0.983975	amino acid transporter 8 putative	2375	2377	2187	2886	2562	2680
Tb927.4.4870	-0.0324382	7.16802	0.0818888	amino acid transporter putative	4981	4957	4521	5285	5106	5168
Tb927.4.4880	0.166619	7.5543	1.18193	RING-variant domain containing protein putative	3180	3297	3284	3110	3102	2937
Tb927.4.4890	0.0501449	5.69765	0.166598	CorA-like Mg2+ transporter protein putative	1023	1168	1038	1105	1042	1132
Tb927.4.4900	-0.0159344	7.0729	0.040806	hypothetical protein	2712	2826	2919	2980	2940	3071
Tb927.4.4910	-0.0031359	6.29155	0.00451909	3 2-trans-enoyl-CoA isomerase mitochondrial precursor putative	2443	2273	2176	2427	2330	2510
Tb927.4.4920	0.00646106	4.94354	0.00933143	hypothetical protein conserved	523	492	470	576	490	491
Tb927.4.4930	0.012554	6.54049	0.0330971	symplekin putative	2164	2046	1994	2156	2165	2150
Tb927.4.4940	0.289821	6.04241	2.48451	SUMO-interacting motif-containing protein	1200	1240	1131	1005	1059	1008
Tb927.4.4950	0.103543	5.19682	0.591953	Nucleolar protein 61	775	835	847	803	804	798
Tb927.4.4960	0.0716175	5.95619	0.368847	zinc transporter putative	1274	1328	1287	1296	1291	1305
Tb927.4.4970	0.104563	5.45994	0.411296	myosin heavy chain kinase A putative	890	1020	947	997	913	886
Tb927.4.4980	0.0516045	5.76299	0.159873	ferredoxin B	850	874	910	921	871	882
Tb927.4.4990	0.0717561	5.8447	0.242393	ubiquinol-cytochrome c reductase putative	913	896	832	860	899	884
Tb927.4.5000	-0.0284738	6.51963	0.103812	Flagellum attachment zone protein 28	2003	2033	1997	2198	2082	2193
Tb927.4.5010	0.105377	9.34203	0.375371	calreticulin putative	15478	14740	15701	14800	14811	15285
Tb927.4.5020	0.0543522	8.15307	0.169924	DNA-directed RNA polymerase II subunit RPB1	6313	6190	6276	6053	6496	6462
Tb927.4.5030	-0.0937361	4.99673	0.383547	protein phosphatase 1	656	700	745	827	742	790
Tb927.4.5040	-0.02801	6.45771	0.0823361	dihydrolipoamide dehydrogenase	1353	1559	1442	1640	1509	1521
Tb927.4.5060	0.25231	5.03963	1.27229	hypothetical protein	474	590	544	464	484	471
Tb927.4.5070	0.0103073	5.9302	0.0295906	CRAL/TRIO domain containing protein putative	1420	1536	1474	1579	1571	1477
Tb927.4.5080	-0.0854009	4.02607	0.235038	hypothetical protein conserved	307	323	301	343	363	333
Tb927.4.5090	0.285638	1.58659	0.244652	hypothetical protein	45	26	31	25	33	30
Tb927.4.5100	-0.0921164	5.71485	0.449674	Endoplasmic Reticulum-Golgi Intermediate Compartment (ERGIC)/Endoplasmic reticulum vesicle transporter putative	937	958	925	1065	1033	1064
Tb927.4.5110	-0.00770958	6.27631	0.0186997	kinetoplastid kinetochore protein 8	2180	2167	2133	2286	2293	2274
Tb927.4.5120	0.135535	6.67038	0.538901	hypothetical protein conserved	2409	2310	2546	2282	2313	2361
Tb927.4.5130	-0.000307471	4.24271	0.000672623	KH domain/Domain of unknown function (DUF1771)/Smr domain containing protein putative	354	441	414	445	439	388
Tb927.4.5140	0.00232844	2.74342	0.00225133	repressor of RNA polymerase III transcription MAF1	124	164	147	172	141	144
Tb927.4.5150	0.0983621	4.20987	0.252	hypothetical protein conserved	358	410	354	358	399	345
Tb927.4.5160	0.037239	4.89433	0.0715738	hypothetical protein conserved	563	692	700	713	634	657
Tb927.4.5170	0.0401175	4.44525	0.101003	ribosomal protein L7/L12 putative	404	420	432	435	419	431
Tb927.4.5180	-0.0283269	5.85833	0.0699464	tousled-like kinase I	1094	1182	1288	1351	1155	1318
Tb927.4.5190	0.0215821	4.33003	0.040806	hypothetical protein conserved	342	337	328	361	345	338
Tb927.4.5200	-0.00214285	6.06751	0.00342135	Nucleoporin NUP62	1430	1515	1537	1696	1644	1386
Tb927.4.5210	-0.0685168	5.17105	0.271491	hypothetical protein conserved	690	749	730	805	769	818
Tb927.4.5220	0.1009	6.36948	0.539529	hypothetical protein	1542	1543	1532	1524	1500	1505
Tb927.4.5230	0.0129793	5.61862	0.0251486	hypothetical protein conserved	830	837	853	898	901	829
Tb927.4.5240	0.197407	5.36067	1.12389	UDP-Gal or UDP-GlcNAc-dependent glycosyltransferase putative	788	827	753	720	731	721
Tb927.4.5250	0.128338	6.20505	0.88733	UDP-Gal or UDP-GlcNAc-dependent glycosyltransferase putative	1303	1409	1302	1388	1221	1256
Tb927.4.5260	0.189551	5.03791	1.0811	UDP-Gal or UDP-GlcNAc-dependent glycosyltransferase putative	613	642	571	561	547	576
Tb927.4.5270	0.0757196	4.37818	0.214241	UDP-Gal or UDP-GlcNAc-dependent glycosyltransferase putative	379	341	368	389	350	348
Tb927.4.5280	0.0724403	4.77639	0.202861	UDP-Gal or UDP-GlcNAc-dependent glycosyltransferase putative	503	482	496	499	496	487
Tb927.4.5290	0.210167	5.06078	1.33451	UDP-Gal or UDP-GlcNAc-dependent glycosyltransferase putative	616	666	613	618	562	544
Tb927.4.5300	0.108799	5.10687	0.485438	UDP-Gal or UDP-GlcNAc-dependent glycosyltransferase putative	600	656	655	670	592	603
Tb927.4.5310	0.14012	6.14125	0.442428	Repressor of differentiation kinase 2	1621	1510	1665	1471	1530	1576
Tb927.4.5320	-0.0747932	6.12506	0.307201	Component of IIS longevity pathway SMK-1 putative	1365	1573	1515	1787	1615	1534
Tb927.4.5330	0.0556129	6.23523	0.241921	Flagellum attachment zone protein 43	2167	2083	2102	2153	2107	2170
Tb927.4.5335	-0.0354518	4.22306	0.0680477	hypothetical protein	345	335	346	362	358	386
Tb927.4.5340	0.154626	5.88714	0.74004	Flagellum attachment zone protein 11	1324	1279	1384	1230	1240	1297
Tb04.24M18.150	-0.233836	3.20277	0.404744	hypothetical protein conserved	178	221	203	270	250	225
Tb927.4.5360	-0.133039	1.88497	0.139049	Cilia- and flagella-associated protein 44	79	104	75	120	94	84
Tb927.4.5370	0.127283	4.25035	0.365806	Component of motile flagella 39	401	440	425	411	395	413
Tb927.4.5380	0.0876799	7.26805	0.34343	Cilia- and flagella-associated protein 43	3390	3668	3669	3530	3605	3479
Tb927.4.5390	0.0634008	4.95226	0.237359	serine/threonine-protein kinase NrkA	688	725	674	741	701	660
Tb927.4.5400	0.202206	1.60427	0.227133	variant surface glycoprotein (VSG atypical) putative	55	58	50	49	55	45
Tb927.4.5410	0.3722	-0.228886	0.223628	variant surface glycoprotein (VSG atypical) putative	20	11	17	14	15	10
Tb927.4.5420	0.230543	-0.215287	0.104843	variant surface glycoprotein (VSG atypical) putative	13	9	16	9	12	13
Tb927.4.5430	0.0540437	2.41966	0.0576977	variant surface glycoprotein (VSG atypical) putative	71	78	80	79	71	82
Tb927.4.5440	-0.336425	-0.269525	0.170779	hypothetical protein	14	13	12	21	19	12
Tb927.4.5530	-0.547074	-1.26367	0.169133	variant surface glycoprotein (VSG) putative	6	1	2	2	5	7
Tb927.4.5790	2.05914	-1.32139	0.706608	UDP-Gal or UDP-GlcNAc-dependent glycosyltransferase putative	6	7	8	0	0	5
Tb927.5.110	0.18863	4.5364	0.522491	variant surface glycoprotein (VSG)-related putative	348	360	358	293	336	354
Tb927.5.120	0.137823	5.62876	0.425842	expression site-associated gene 9 (ESAG9) protein putative	1077	1041	1068	958	1090	997
Tb927.5.130	0.259071	4.51371	0.977588	variant surface glycoprotein (VSG)-related putative	459	412	467	373	400	403
Tb927.5.140	0.0929769	4.35086	0.187007	hypothetical protein conserved	361	456	431	400	449	381
Tb927.5.150	0.24715	4.82644	0.790097	hypothetical protein conserved	538	561	548	465	496	498
Tb927.5.170	0.639081	1.41021	1.13	hypothetical protein conserved	46	45	38	28	29	30
Tb927.5.300	0.12214	6.23279	0.466738	thymine-7-hydroxylase putative	1294	1361	1268	1217	1245	1327
Tb927.5.310	0.162696	6.80316	0.605397	invariant surface glycoprotein putative	2670	2428	2389	2324	2282	2431
Tb927.5.285b	0.0838368	4.84712	0.217517	expression site associated gene (ESAG) 4 protein putative	508	486	436	479	508	433
Tb927.5.286b	0.0545504	5.13894	0.129109	adenosine transporter 1	636	618	552	651	636	544
Tb927.5.288b	-0.0398853	5.82528	0.124509	ribulose-phosphate 3-epimerase putative	1207	1268	1075	1274	1267	1297
Tb927.5.289b	0.00523783	3.90461	0.00451909	hypothetical protein	299	270	313	279	325	320
Tb927.5.291b	0.170369	5.78426	0.618214	variant surface glycoprotein (VSG)-related putative	1055	1073	1233	1003	1070	1067
Tb927.5.292b	0.0862493	4.9636	0.185465	hypothetical protein	423	433	399	395	411	437
Tb927.5.293b	0.0124282	4.48232	0.0231525	alpha/beta hydrolase family putative	364	384	359	413	359	383
Tb927.5.294b	0.0641333	3.95584	0.113415	hypothetical protein	246	281	304	290	251	295
Tb927.5.295b	0.0783774	7.41195	0.3185	retrotransposon hotspot (RHS) protein 1	3491	3592	3526	3616	3625	3332
Tb927.5.296b	0.0293487	4.12761	0.0284145	zinc finger protein C2H2 type putative	203	264	254	256	256	231
Tb927.5.297b	-0.0177156	3.47026	0.017944	hypothetical protein	133	159	168	176	162	152
Tb927.5.300b	0.128966	5.58628	0.512013	2-oxoglutarate (2OG) and Fe(II)-dependent oxygenase superfamily protein putative	848	793	857	787	792	824
Tb927.5.309b	0.211521	7.33677	1.04003	invariant surface glycoprotein putative	3614	3610	3559	3228	3302	3264
Tb927.5.320	0.13042	5.00687	0.523591	receptor-type adenylate cyclase GRESAG 4 putative	495	513	485	528	466	442
Tb927.5.330	0.0860755	5.69946	0.310729	receptor-type adenylate cyclase GRESAG 4 putative	734	800	790	781	782	740
Tb927.5.340	-0.0237244	5.75031	0.0498063	expression site-associated gene 5 (ESAG5) protein putative	815	938	876	984	979	849
Tb927.5.350	0.272202	5.85937	2.19056	75 kDa invariant surface glycoprotein putative	963	1006	1063	889	898	854
Tb927.5.360	0.181884	9.14308	0.977588	75 kDa invariant surface glycoprotein	8798	8702	9155	8187	8120	8405
Tb927.5.370	0.164724	7.02011	0.902034	75 kDa invariant surface glycoprotein putative	2010	1867	2077	1856	1819	1913
Tb927.5.390	0.269193	7.89552	1.59987	75 kDa invariant surface glycoprotein putative	3573	3696	3956	3175	3270	3346
Tb927.5.400	0.220351	5.57418	0.904182	75 kDa invariant surface glycoprotein putative	813	768	749	680	757	667
Tb927.5.410	0.28566	6.36563	1.17226	invariant surface glycoprotein putative	604	704	737	595	564	605
Tb927.5.420	0.000425459	6.39622	0.000875256	invariant surface glycoprotein putative	1639	1736	1840	1783	1859	1839
Tb927.5.430	0.0904915	4.25172	0.253624	invariant surface glycoprotein putative	395	420	451	401	409	440
Tb927.5.440	0.0973571	5.08165	0.339925	trans-sialidase putative	720	684	740	756	670	684
Tb927.5.450	0.00702932	6.17257	0.0141001	NADH dehydrogenase [ubiquinone] flavoprotein 1 mitochondrial	1161	1077	1185	1267	1218	1102
Tb927.5.460	0.209281	3.45018	0.314329	hypothetical protein conserved	172	192	224	185	177	173
Tb927.5.470	0.252729	6.03183	1.09674	riboflavin transporter	1210	1081	1175	1010	1027	1024
Tb927.5.480	0.12975	4.60937	0.409158	hypothetical protein conserved	487	470	491	446	492	454
Tb927.5.490	-0.0964101	4.95976	0.232151	methyltransferase putative	716	916	774	955	853	897
Tb927.5.500	0.0432193	6.96505	0.169129	hypothetical protein conserved	2708	2738	2715	2871	2715	2748
Tb927.5.510	-0.093042	4.97137	0.244556	putative succinate dehydrogenase subunit	576	624	636	773	640	649
Tb927.5.520	0.0143012	6.07807	0.0330971	stomatin-like protein putative	1707	1690	1618	1779	1742	1704
Tb927.5.530	0.0679849	6.97748	0.345509	hypothetical protein conserved	2339	2354	2423	2423	2369	2350
Tb927.5.540	0.239077	5.50638	1.25686	hypothetical protein	1114	1046	1056	1011	839	1018
Tb927.5.550	-0.183774	5.73673	0.686897	V-type proton ATPase subunit D putative	1148	1327	1226	1581	1391	1451
Tb927.5.560	0.0116232	6.32866	0.0306553	hypothetical protein conserved	1789	1876	1704	2027	1784	1796
Tb927.5.570	0.0449508	8.24502	0.14512	Bait on Hook 2	6454	6555	6611	6844	6688	6479
Tb927.5.580	-0.0231734	6.58098	0.0622265	prefoldin subunit putative	2037	2160	2130	2155	2362	2241
Tb927.5.590	-0.0126108	6.59993	0.0387673	protein phosphatase 1 regulatory subunit putative	2139	2163	2044	2331	2220	2186
Tb927.5.600	0.0569113	5.81436	0.183258	hypothetical protein conserved	1300	1360	1274	1229	1356	1389
Tb927.5.610	0.139423	8.8005	0.443187	acidic phosphatase putative	8792	8328	9139	8685	8330	8083
Tb927.5.620	0.263392	6.01205	1.49277	invariant surface glycoprotein putative	1118	1422	1324	1136	1073	1174
Tb927.5.630	0.254314	9.94728	1.10657	acidic phosphatase putative	17290	17205	18567	15484	15762	15541
Tb927.5.640	-0.0634901	7.07982	0.244648	neuraminidase putative trans-sialidase putative	2175	2394	2315	2764	2395	2414
Tb927.5.645	-7.67498e-05	5.33134	0.00027291	unspecified product	752	825	772	911	783	779
Tb927.5.650	-0.0448367	5.32532	0.0898442	receptor-type adenylate cyclase GRESAG 4 putative	947	942	880	1065	988	954
Tb927.5.660	0.0938419	5.61993	0.301032	Trypanosomal VSG domain containing protein putative	920	802	843	840	922	768
Tb05.30F7.410	0.192059	-1.04861	0.0402041	hypothetical protein	3	6	3	4	4	3
Tb927.5.670	0.0353004	7.31962	0.106902	hypothetical protein conserved	2988	3352	3250	3385	3295	3163
Tb927.5.680	0.143896	6.54128	1.12104	hypothetical protein conserved	2073	2264	2170	2136	2022	2037
Tb927.5.690	-0.0294167	4.05089	0.0410169	MICOS complex subunit MIC17	330	428	364	451	374	380
Tb927.5.700	-0.049305	8.5663	0.187007	F-box protein 75 kDa	7852	7890	7718	8422	8897	8214
Tb927.5.710	0.004068	7.06285	0.0103507	hypothetical protein conserved	2985	3102	3097	3433	3168	3040
Tb927.5.720	-0.0153234	5.78829	0.048806	hypothetical protein	1068	1102	1067	1200	1151	1092
Tb927.5.730	-0.0486532	6.0311	0.17317	hypothetical protein	1312	1327	1321	1486	1420	1404
Tb927.5.740	0.109481	5.94964	0.534258	hypothetical protein conserved	1553	1538	1380	1473	1411	1476
Tb927.5.750	0.005194	4.85034	0.00724498	hypothetical protein conserved	593	735	672	734	699	663
Tb927.5.760	0.0346528	7.14716	0.0755136	Cell cycle sequence binding phosphoprotein putative	2810	3002	2838	2813	3138	2924
Tb927.5.770	-0.0293464	6.1379	0.0727744	Mitoribosomal SSU assembly factor 8	1427	1623	1605	1841	1597	1563
Tb927.5.780	-0.0968467	7.15067	0.709825	hypothetical protein conserved	2739	2868	2878	3245	3230	3071
Tb927.5.790	0.0477263	6.32832	0.141635	casein kinase I isoform 1	1664	1594	1623	1671	1690	1608
Tb927.5.800	0.261857	9.04432	0.869313	casein kinase I isoform 2	12502	11582	11934	10350	10527	10722
Tb927.5.810	-0.0757089	8.85682	0.15397	zinc finger CCCH domain containing protein 11	8245	7605	8273	8920	9170	8664
Tb927.5.820	-0.121325	5.49047	0.615666	hypothetical protein conserved	820	816	853	986	915	948
Tb927.5.830	0.0337306	5.38912	0.0865566	Tripartite attachment complex protein 65	1026	1013	1054	1103	1048	1029
Tb927.5.840	0.0608576	5.85122	0.187724	Nucleolar protein 111	1584	1658	1695	1603	1724	1649
Tb927.5.850	-0.128312	6.31336	0.899033	hypothetical protein conserved	2032	2068	1946	2374	2301	2278
Tb927.5.860	-0.0877297	8.42597	0.404744	Selenoprotein T putative	6822	6891	6924	7847	7775	7453
Tb927.5.890	-0.0159989	8.63213	0.0312267	oligosaccharyl transferase subunit putative	8899	8099	8387	8795	8775	9428
Tb927.5.900	0.00929487	7.62511	0.0175606	oligosaccharyl transferase subunit putative	5258	4642	4937	5168	4891	5453
Tb927.5.910	0.0150525	7.28548	0.0360817	oligosaccharyl transferase subunit putative	3874	3602	3734	3936	3715	4022
Tb927.5.920	-0.0707648	6.13108	0.232113	rhodanese-like domain containing protein putative	1231	1472	1396	1598	1525	1406
Tb927.5.930	-0.00971139	8.10888	0.0156312	NADH-dependent fumarate reductase	3367	3064	3268	3336	3510	3426
Tb927.5.940	0.072636	9.27844	0.178029	NADH-dependent fumarate reductase putative	3916	3669	4039	3843	3968	3818
Tb927.5.950	-0.0527954	5.94886	0.141665	monothiol glutaredoxin putative	1351	1514	1495	1609	1589	1558
Tb927.5.960	-0.0318291	6.32821	0.114595	atpase family aaa domain-containing protein 1	1907	2079	1934	2233	2080	2055
Tb927.5.970	-0.00838275	5.78648	0.0157315	class I transcription factor A subunit 6	1174	1139	1054	1168	1167	1227
Tb927.5.980	-0.0240142	5.78855	0.0569571	2OG-Fe(II) oxygenase superfamily putative	999	1121	1116	1288	1083	1093
Tb927.5.990	0.0198819	5.21542	0.0389923	hypothetical protein conserved	617	713	708	756	680	679
Tb927.5.1000	0.0733648	9.02327	0.218033	ubiquitin-conjugating enzyme E2 putative	12724	13259	13276	12799	13328	13098
Tb927.5.1010	0.0250896	7.20983	0.0722095	hypothetical protein conserved	3114	3174	3022	3467	3106	3061
Tb927.5.1020	-0.0903024	6.55624	0.369789	disulfide isomerase putative	2201	2352	2408	2852	2516	2435
Tb927.5.1030	0.00276511	4.2278	0.0031694	Iron-sulfur assembly protein 2	352	420	388	432	394	392
Tb927.5.1040	-0.220281	3.76487	0.668317	hypothetical protein	303	369	296	447	358	382
Tb927.5.1050	0.185453	5.55032	1.18259	hypothetical protein	720	767	747	688	675	703
Tb927.5.1060	0.026343	6.59072	0.0798884	mitochondrial processing peptidase beta subunit putative	2135	2019	2001	2104	2112	2142
Tb927.5.1070	0.106738	5.96019	0.433339	OTU-like cysteine protease putative	1234	1432	1376	1370	1278	1300
Tb927.5.1080	0.0801823	3.55396	0.171835	RNA-binding protein putative	300	279	319	302	316	276
Tb927.5.1090	-0.10548	8.53012	0.391844	threonyl-tRNA synthetase putative	8466	8463	8920	9514	9843	9882
Tb927.5.1100	0.0354707	7.95838	0.0968988	peroxisome targeting signal 1 receptor	5565	5190	5618	5435	5729	5638
Tb927.5.1110	-0.0793253	9.78984	0.187873	60S ribosomal protein L8 putative	20200	17533	16621	20268	20228	19963
Tb927.5.1120	0.102943	8.83221	0.190145	Phage tail fibre repeat putative	9586	8445	9419	8449	9905	8532
Tb927.5.1130	0.0459392	5.82168	0.157971	hypothetical protein conserved	1203	1277	1193	1277	1265	1201
Tb927.5.1140	0.0273529	7.1821	0.112489	choline/ethanolamine kinase	3204	3250	3362	3441	3452	3241
Tb927.5.1145	-0.118719	4.84228	0.313591	hypothetical protein	354	411	371	417	488	392
Tb927.5.1150	-0.131212	6.12762	0.953132	RNA helicase Prp43	1949	2011	1804	2341	2115	2188
Tb927.5.1160	0.0297883	8.48398	0.0849592	Degradation arginine-rich protein for mis-folding putative	9191	8861	8844	9227	9459	9033
Tb927.5.1170	-0.0994531	5.16728	0.422514	hypothetical protein conserved	656	658	708	832	733	716
Tb927.5.1180	0.0150837	6.92913	0.0546637	hypothetical protein conserved	2641	2776	2611	2863	2774	2721
Tb927.5.1200	-0.079794	6.22	0.382497	exosome complex component CSL4	1309	1432	1384	1547	1534	1504
Tb927.5.1210	-0.158443	9.25637	0.781175	short-chain dehydrogenase putative	13170	12735	12866	15225	15233	15067
Tb927.5.1220	-0.0810455	5.36372	0.327254	hypothetical protein conserved	840	900	842	1076	890	910
Tb927.5.1230	0.143555	6.75691	0.665937	hypothetical protein conserved	2628	2569	2724	2446	2585	2510
Tb927.5.1240	-0.0267591	6.15864	0.0721465	LicD family putative	1485	1424	1274	1574	1441	1471
Tb927.5.1250	-0.025061	7.65891	0.0996344	GAF domain/TIP41-like family putative	3530	3582	3510	3898	3807	3668
Tb927.5.1260	-0.114721	5.04708	0.350858	Sulfate transporter N-terminal domain with GLY motif/Sulfate transporter family putative	686	726	684	892	766	732
Tb927.5.1270	0.0532255	5.32302	0.170779	Acidic leucine-rich nuclear phosphoprotein 32 family member	910	853	889	926	860	904
Tb927.5.1280	-0.115409	5.69906	0.423659	alanine racemase putative	957	1107	1002	1204	1116	1173
Tb927.5.1290	0.0165492	6.70017	0.0481319	hypothetical protein conserved	1885	2000	1937	2117	1935	2004
Tb927.5.1300	0.00996935	8.04367	0.0272405	V-type proton ATPase subunit a putative	5494	5557	5533	5777	5660	5884
Tb927.5.1310	-0.139874	6.10348	1.14993	protoheme IX farnesyltransferase putative	1359	1442	1382	1696	1601	1553
Tb927.5.1320	-0.0642743	7.30148	0.34343	Kinetochore interacting protein 2	3241	3224	3218	3768	3410	3480
Tb927.5.1330	-0.136384	6.50963	0.452998	hypothetical protein conserved	1914	2252	2056	2688	2274	2238
Tb927.5.1340	-0.0569262	6.33195	0.208061	pre-mRNA splicing factor putative	1659	1742	1731	2033	1865	1723
Tb927.5.1350	-0.125063	6.22023	0.64631	hypothetical protein conserved	1322	1477	1370	1753	1513	1520
Tb927.5.1360	-0.0506528	7.16678	0.180119	nucleoside 2-deoxyribosyltransferase	2729	2735	2747	2938	2870	3134
Tb927.5.1370	0.125866	5.23897	0.515009	peptidyl-prolyl cis-trans isomerase putative	699	771	805	787	692	715
Tb927.5.1380	0.221357	6.4241	2.00524	hypothetical protein	1548	1497	1431	1429	1308	1305
Tb927.5.1390	0.269101	6.90162	1.25686	64 kDa invariant surface glycoprotein	2119	2152	2062	1670	1907	1944
Tb927.5.1400	0.401096	4.62782	1.47564	hypothetical protein	574	490	541	416	445	418
Tb927.5.1410	0.29405	7.69793	1.28988	64 kDa invariant surface glycoprotein	3566	3663	3619	2776	3300	3216
Tb927.5.1420	0.420548	5.78102	1.96973	hypothetical protein	1264	1102	1195	839	949	1009
Tb927.5.1430	0.285671	7.21532	1.36291	64 kDa invariant surface glycoprotein	2577	2723	2719	2118	2456	2337
Tb927.5.1440	0.336023	4.42747	0.977588	hypothetical protein	461	396	383	307	369	357
Tb927.5.1450	0.0790421	7.3282	0.298511	receptor-type adenylate cyclase GRESAG 4 putative	2687	2859	2742	2737	2848	2666
Tb927.5.1460	-0.0226996	8.68362	0.066553	Possible lysine decarboxylase putative	9699	9704	9400	10009	10423	10333
Tb927.5.1470	-0.0291909	7.08994	0.0628505	NADH-cytochrome b5 reductase putative	2642	2535	2851	2856	2924	2838
Tb927.5.1480	0.427333	0.967733	0.480193	hypothetical protein	48	41	35	34	34	29
Tb927.5.1490	-0.0692604	3.59373	0.0925322	Eukaryotic translation initiation factor 4 gamma 1	228	230	228	246	257	254
Tb927.5.1500	0.00122998	4.62555	0.00244992	hypothetical protein conserved	444	539	522	531	526	524
Tb927.5.1510	-0.0435478	5.84861	0.180158	Mitochondrial SSU ribosomal protein putative	984	990	963	1117	1048	1021
Tb927.5.1520	-0.0295918	7.38528	0.0968988	ATP-dependent protease ATPase subunit HslU1	3400	3550	3683	3833	3827	3755
Tb927.5.1530	-0.111739	6.7242	0.604449	Flavin-binding monooxygenase-like putative	1776	1909	1722	2144	1972	2031
Tb927.5.1540	-0.0474309	6.33853	0.137271	hypothetical protein conserved	1510	1721	1597	1974	1681	1599
Tb927.5.1550	-0.097311	6.09044	0.500715	mitochondrial carrier protein	1931	2128	1888	2385	2141	2169
Tb927.5.1560	-0.0310609	6.25057	0.133286	ATP-dependent DEAD/H RNA helicase putative	1742	1840	1792	1999	1866	1912
Tb927.5.1570	0.00347195	6.42879	0.00422153	zinc finger CCCH domain containing protein 12	1583	1533	1547	1674	1575	1646
Tb927.5.1580	0.117538	6.50838	0.983331	zinc finger CCCH domain containing protein 13	1887	2062	2036	2045	1901	1859
Tb927.5.1590	-0.00874689	5.30925	0.01983	hypothetical protein conserved	844	874	806	926	871	875
Tb927.5.1600	0.05993	6.19184	0.175252	hypothetical protein conserved	1432	1801	1665	1730	1620	1591
Tb927.5.1610	-0.0531446	10.62	0.124764	60S ribosomal protein L13a putative	34361	30899	29959	34625	34780	34569
Tb927.5.1620	0.0949235	6.18434	0.412779	hypothetical protein conserved	1389	1662	1503	1542	1503	1439
Tb927.5.1630	-0.0784043	6.54582	0.409158	hypothetical protein conserved	1546	1599	1679	1862	1784	1714
Tb927.5.1640	0.105536	7.46485	0.57497	hypothetical protein conserved	3239	3416	3534	3441	3212	3310
Tb927.5.1650	0.0789827	6.96953	0.333697	CMGC/DYRK protein kinase putative	2046	2235	2217	2177	2234	2059
Tb927.5.1660	0.0761486	8.60867	0.264321	pyruvate dehydrogenase phosphatase putative	7702	7318	7495	7451	7568	7450
Tb927.5.1670	-0.104288	5.43	0.250267	EARP and GARP complex-interacting protein 1 putative	765	991	975	1147	951	991
Tb927.5.1680	0.0103264	7.88466	0.024319	hypothetical protein conserved	6168	6107	6179	6661	6455	6169
Tb927.5.1690	-0.00260573	6.175	0.00363986	hypothetical protein conserved	1886	1952	2092	2050	2137	2060
Tb927.5.1700	-0.0215192	6.10541	0.0476578	replication Factor A 28 kDa subunit putative	1687	1845	1897	1946	1949	1900
Tb927.5.1710	-0.0458272	7.00983	0.118703	ATP synthase F1 subunit p18 mitochondrial	3301	2999	3179	3300	3280	3709
Tb927.5.1720	-0.0496048	7.79153	0.195147	Mitoribosomal SSU assembly factor 38	3733	3846	3682	4342	4024	3903
Tb927.5.1730	-0.0113078	6.7732	0.0246683	Ecotin-like protein	2460	2598	2629	2741	2690	2717
Tb927.5.1740	0.0512179	6.9	0.190216	hypothetical protein	2768	2714	3004	2997	2695	2927
Tb927.5.1750	-0.233323	5.53447	0.883242	conserved protein unknown function	940	1109	1086	1498	1157	1226
Tb927.5.1760	0.0655254	5.8002	0.214241	Isoprenylcysteine alpha-carbonyl methylesterase putative	1354	1273	1292	1353	1332	1257
Tb927.5.1770	0.115955	8.1558	0.395437	RNA pseudouridylate synthase putative	5715	4874	4841	5239	4806	4954
Tb927.5.1780	-0.0594253	7.84197	0.262807	hypothetical protein conserved	3978	3794	3780	4465	4079	4131
Tb927.5.1790	-0.053855	7.44187	0.180119	Mitochondrial SSU ribosomal protein putative	3420	3754	3609	4293	3774	3717
Tb927.5.1800	-0.0605633	5.97688	0.132233	hypothetical protein conserved	1217	1355	1303	1571	1405	1279
Tb927.5.1810	0.00750334	10.6932	0.0114964	lysosomal/endosomal membrane protein p67	31060	29854	30077	33101	31057	31134
Tb927.5.1820	-0.0837049	8.82791	0.232113	60S acidic ribosomal protein putative	9295	8657	8172	9637	10095	9400
Tb927.5.1830	0.0303347	10.263	0.0653107	lysosomal/endosomal membrane protein p67	23595	22654	22986	24926	23464	22989
Tb927.5.1840	0.0257598	6.24263	0.0734763	hypothetical protein conserved	1373	1440	1372	1518	1389	1419
Tb927.5.1850	0.080759	8.32684	0.234848	hypothetical protein conserved	4763	4557	5011	4780	4901	4578
Tb927.5.1860	-0.0285533	6.53202	0.0950266	hypothetical protein conserved	1824	1849	1803	2096	1889	1895
Tb927.5.1870	-0.00817878	7.91941	0.0225205	Fidgetin Fidgetin putative	4717	4687	4874	5265	5033	4817
Tb927.5.1880	-0.00192341	6.8835	0.00342135	inhibitor of serine peptidase (ISP) putative	3077	2924	3044	3152	3198	3178
Tb927.5.1890	0.0337058	7.18295	0.121591	hypothetical protein conserved	2853	2885	2945	3257	2994	2684
Tb927.5.1900	0.0259112	7.71389	0.0798884	Outer dynein arm docking complex protein 1 putative	5239	5427	5503	5441	5670	5585
Tb927.5.1910	-0.0175951	7.27769	0.0563855	hypothetical protein conserved	3409	3580	3548	3981	3739	3508
Tb927.5.1920	0.0223181	5.9101	0.0428225	coiled-coil domain-containing protein 13 putative	1447	1608	1693	1768	1561	1591
Tb927.5.1930	0.0310748	8.69382	0.0852824	signal peptidase subunit putative	6925	6517	6829	7104	6801	6974
Tb927.5.1940	-0.159985	6.32255	0.881945	hypothetical protein conserved	1859	1862	2010	2331	2268	2140
Tb927.5.1950	0.170425	7.39082	1.34911	hypothetical protein conserved	2921	3163	3212	2972	2927	2790
Tb927.5.1960	0.0260338	7.01762	0.0818821	hypothetical protein conserved	2140	2149	2230	2394	2167	2179
Tb927.5.1970	0.124273	5.75258	0.487967	hypothetical protein	708	686	671	656	672	665
Tb927.5.1980	-0.1005	7.04036	0.553907	Galactose oxidase central domain/Kelch motif containing protein putative	2185	2284	2251	2666	2507	2410
Tb927.5.1990	0.373253	8.66833	1.70204	hypothetical protein conserved	7327	6383	6409	5190	5384	5762
Tb927.5.2000	0.110849	7.80629	0.258612	hypothetical protein	4914	4460	4156	4216	4470	4492
Tb927.5.2010	-0.0028709	6.88435	0.00351485	hypothetical protein	2467	2273	2165	2422	2304	2553
Tb927.5.2015	-0.191352	5.64026	0.52785	unspecified product	798	734	733	881	848	991
Tb927.5.2020	-0.123227	5.94684	0.666856	hypothetical protein conserved	1077	1157	1054	1284	1232	1251
Tb927.5.2016	-0.145718	5.66622	0.367785	unspecified product	777	700	805	813	880	961
Tb927.5.2017	-0.199171	5.66122	0.54175	unspecified product	809	734	737	923	847	984
Tb927.5.2030	-0.0271195	6.35202	0.105131	hypothetical protein conserved	1536	1654	1586	1793	1692	1636
Tb927.5.2040	0.0746956	6.10343	0.398228	hypothetical protein conserved	1348	1482	1315	1415	1383	1342
Tb927.5.2050	0.0446813	6.0319	0.157428	Putative methyltransferase putative	1758	1771	1728	1798	1847	1717
Tb927.5.2060	-0.0394394	6.66968	0.117025	Cell division cycle 5-like protein	2373	2472	2581	2761	2694	2575
Tb927.5.2070	0.00996092	7.0758	0.0246683	Mitoribosomal LSU assembly factor 8	2611	2856	2763	3003	2784	2812
Tb927.5.2080	-0.10791	6.55196	0.686897	GMP reductase	2138	2130	2182	2429	2421	2461
Tb927.5.2090	0.124387	8.28812	0.368847	kinesin putative	6709	6574	6990	6145	6633	6768
Tb927.5.2100	0.00423881	7.33088	0.00876368	RNA-binding protein putative	2983	3027	2872	3258	2955	3107
Tb927.5.2110	0.136845	5.32088	0.652103	G-patch domain containing protein putative	803	889	899	823	841	814
Tb927.5.2120	0.00967648	6.2191	0.0159	hypothetical protein conserved	1358	1407	1419	1474	1485	1413
Tb927.5.2130	-0.114116	6.10528	0.647376	Lariat debranching enzyme C-terminal domain containing protein putative	1381	1531	1454	1825	1620	1530
Tb927.5.2140	-0.0484118	6.88537	0.219196	regulator of nonsense transcripts 1	3042	3343	3138	3568	3418	3373
Tb927.5.2150	0.040986	6.83628	0.171874	hypothetical protein conserved	2270	2528	2406	2642	2351	2376
Tb927.5.2160	0.165439	4.39728	0.515009	Domain of unknown function (DUF306) putative	317	386	366	329	332	341
Tb927.5.2170	0.0528646	4.51794	0.110263	Domain of unknown function (DUF306) putative	455	430	459	487	432	445
Tb927.5.2180	-0.0365144	4.21309	0.0493386	hypothetical protein conserved	425	491	455	580	447	454
Tb927.5.2190	-0.104477	4.30907	0.211834	META domain/Domain of unknown function (DUF1935) putative	450	579	589	598	618	612
Tb927.5.2200	0.0830726	3.08044	0.132887	META domain containing protein putative	164	183	176	204	166	150
Tb927.5.2210	-0.190451	4.36835	0.621434	hypothetical protein conserved	454	541	487	666	530	584
Tb927.5.2220	-0.0326906	4.31013	0.0431994	META domain/Domain of unknown function (DUF1935) putative	452	616	613	634	597	577
Tb927.5.2230	0.0875073	3.07037	0.153583	META domain-containing protein	164	184	162	178	165	162
Tb927.5.2240	-0.0168788	4.39138	0.0237236	hypothetical protein conserved	484	561	517	633	517	514
Tb927.5.2250	-0.177871	4.32189	0.468682	META domain/Domain of unknown function (DUF1935) putative	510	565	541	663	627	633
Tb927.5.2260	0.246447	4.77706	1.30922	Domain of unknown function (DUF306) putative	466	508	513	474	406	439
Tb927.5.2270	0.0368115	6.06886	0.136566	Component of motile flagella 44	1470	1505	1591	1575	1561	1546
Tb927.5.2280	0.0705909	6.07612	0.316807	Lysophospholipid acyltransferase 1 putative	1598	1603	1552	1604	1530	1627
Tb927.5.2290	-0.00600139	8.36098	0.0134915	U5 small nuclear ribonucleoprotein 200 kDa helicase putative	8085	8026	8291	8813	8644	8329
Tb927.5.2300	0.0219372	7.18185	0.0749159	formin putative	2947	2899	2944	3119	3151	2842
Tb927.5.2310	-0.0169974	6.50301	0.0467367	Phosphorylated CTD interacting factor 1 WW domain containing protein putative	1976	2096	2011	2382	2026	2073
Tb927.5.2320	-0.0162593	8.05482	0.0420966	Mak10 subunit NatC N(alpha)-terminal acetyltransferase putative	7466	6740	6856	7413	7412	7588
Tb927.5.2325	0.179216	5.31763	0.690121	hypothetical protein	785	697	744	653	728	687
Tb927.5.2330	0.035033	8.58097	0.0692873	hypothetical protein conserved	7860	7442	7748	8037	8150	7493
Tb927.5.2340	-0.0869565	5.96209	0.407543	hypothetical protein conserved	1272	1424	1296	1560	1484	1417
Tb927.5.2350	0.0143148	5.6498	0.0294203	glycosyltransferase (GlcNAc) putative	808	819	784	905	793	815
Tb927.5.2360	0.087778	3.87337	0.125302	hypothetical protein conserved	194	241	226	214	242	198
Tb927.5.2370	0.0255039	6.06857	0.10036	hydrolase alpha/beta fold family putative	1382	1324	1364	1469	1349	1391
Tb927.5.2380	0.00653271	6.36214	0.0120378	hydrolase alpha/beta fold family putative	1907	2024	1795	2067	1969	1961
Tb927.5.2390	0.110123	5.69166	0.497018	hypothetical protein conserved	1033	1032	978	1022	993	952
Tb927.5.2400	0.117584	7.36614	0.464646	Peptidase C19 ubiquitin carboxyl-terminal hydrolase putative	3348	3121	3136	3227	3004	3089
Tb927.5.2410	0.0676312	8.96485	0.219849	kinesin E	8206	8203	8309	8302	8386	8123
Tb927.5.2420	-0.0943266	6.80465	0.46362	NOL1/NOP2/sun family putative	2425	2550	2497	3099	2680	2622
Tb927.5.2430	-0.036109	7.99279	0.12716	membrane transporter protein putative	4646	4882	4824	5712	4829	4957
Tb927.5.2440	0.0922249	6.722	0.36249	Centrosomal protein of 164 kDa putative	2037	2362	2338	2287	2280	2080
Tb927.5.2460	-0.0290102	6.34047	0.105131	hypothetical protein conserved	1443	1445	1422	1561	1489	1576
Tb927.5.2470	0.0559041	6.3341	0.163354	hypothetical protein conserved	1466	1675	1682	1679	1640	1561
Tb927.5.2480	0.121787	5.55652	0.401506	hypothetical protein conserved	753	769	741	741	721	726
Tb927.5.2500	0.125537	7.38589	0.618487	hypothetical protein conserved	2601	2590	2651	2492	2520	2548
Tb927.5.2510	0.0128945	7.83839	0.041123	hypothetical protein conserved	4955	4908	4866	5208	5060	5091
Tb927.5.2520	0.00870265	6.48465	0.0252779	TPR repeat putative	2219	2361	2226	2436	2388	2293
Tb927.5.2530	0.104625	7.60721	0.66887	RNA cytidine acetyltransferase	4981	4944	4680	4767	4736	4785
Tb927.5.2540	0.00129691	5.21325	0.00275256	Organic solute transport protein 1 putative	632	710	675	736	703	681
Tb927.5.2550	-0.124481	5.43875	0.431607	hypothetical protein conserved	680	818	832	917	869	885
Tb927.5.2560	-0.0409989	4.51617	0.0729896	hypothetical protein conserved	419	445	431	535	414	454
Tb927.5.2570	0.0409965	8.10593	0.134756	eukaryotic translation initiation factor 3 subunit b	7360	7364	7015	7207	7340	7667
Tb927.5.2580	0.0935216	5.8058	0.553231	hypothetical protein conserved	1028	1120	1044	1112	1020	1016
Tb927.5.2590	-0.205485	5.25769	1.14667	Macro domain containing protein putative	598	736	708	809	864	802
Tb927.5.2600	-0.0838996	6.63288	0.42821	methyltransferase domain containing protein putative	1945	2150	2147	2446	2284	2231
Tb927.5.2610	-0.0649214	5.60436	0.178392	hypothetical protein conserved	811	1022	1035	1122	1079	955
Tb927.5.2620	0.0398925	6.82746	0.0802555	hypothetical protein conserved	1918	1728	1712	1935	1799	1755
Tb927.5.2630	0.011786	4.32404	0.0129376	hypothetical protein conserved	351	369	420	427	370	393
Tb927.5.2640	-0.341949	4.27157	0.82802	nicotinamide/nicotinic acid mononucleotide adenylyltransferase	344	432	426	620	471	513
Tb927.5.2650	0.12856	6.14498	0.764576	D-arabinono-1 4-lactone oxidase L-galactonolactone oxidase	1477	1636	1464	1516	1451	1437
Tb927.5.2660	0.139459	7.21374	1.01878	NUC130/3NT domain/SDA1 putative	3871	3938	3907	3721	3772	3694
Tb927.5.2670	0.00249998	4.80822	0.00350375	hypothetical protein conserved	559	599	573	630	587	601
Tb927.5.2680	0.08766	6.69299	0.515009	EF-hand domain-containing protein	2216	2347	2340	2380	2214	2241
Tb927.5.2690	-0.0900013	5.40378	0.404859	inositol-1(or 4)-monophosphatase 1 putative	774	765	722	854	842	836
Tb927.5.2700	-0.140531	6.184	0.991296	otubain cysteine peptidase Clan CA family C65 putative	1482	1633	1457	1808	1774	1719
Tb927.5.2710	0.0525079	6.53282	0.167846	hypothetical protein conserved	1640	1780	1892	1820	1800	1767
Tb927.5.2720	-0.0841884	7.36411	0.505128	zinc finger protein ZPR1	3445	3487	3507	3788	3896	3951
Tb927.5.2730	0.0528012	5.35058	0.116236	hypothetical protein conserved	638	757	750	682	761	730
Tb927.5.2740	-0.00382764	6.39286	0.00892223	Rab-GTPase-TBC domain containing protein putative	1583	1670	1726	1731	1725	1793
Tb927.5.2750	0.0219382	7.07384	0.0670996	Alpha/beta hydrolase family putative	2737	2971	2833	3004	2910	2933
Tb927.5.2760	-0.0932075	6.25532	0.59917	UDP-Gal or UDP-GlcNAc-dependent glycosyltransferase putative	1407	1453	1426	1683	1614	1515
Tb927.5.2770	-0.00760876	7.52915	0.0163359	SET domain protein 15	3752	3868	3686	3988	3951	4014
Tb927.5.2780	-0.0416796	6.34129	0.15533	mitochondrial DNA polymerase beta	1882	2088	2026	2278	2076	2139
Tb927.5.2790	0.0519996	7.41741	0.244648	mitochondrial DNA polymerase beta-PAK	4060	4101	3937	4102	4126	4047
Tb927.5.2800	-0.0826613	7.46997	0.418548	Beta-lactamase superfamily domain containing protein putative	3707	3722	3684	4372	4043	3974
Tb927.5.2810	-0.0150993	5.35564	0.0278203	hypothetical protein conserved	817	903	906	971	947	874
Tb927.5.2820	0.0236292	6.51218	0.0606119	Serine/threonine-protein kinase NEK6 putative	2045	1993	2003	2041	2083	2126
Tb927.5.2830	0.0725971	4.29095	0.171148	hypothetical protein conserved	455	451	399	452	435	419
Tb927.5.2840	0.154292	4.22514	0.615569	hypothetical protein conserved	379	391	368	374	353	349
Tb927.5.2850	0.0556415	8.02095	0.197446	radial spoke protein RSP2 putative	6761	6663	6855	6650	6881	6984
Tb927.5.2860	0.0369937	6.07102	0.132233	Protein of unknown function (DUF2453) putative	1473	1553	1531	1594	1496	1582
Tb927.5.2870	0.0295753	4.26817	0.0423737	hypothetical protein	347	450	426	407	412	440
Tb927.5.2880	0.127358	4.08777	0.276197	chaperone protein DnaJ putative	388	396	441	439	388	354
Tb927.5.2890	0.0206191	7.88183	0.0431994	AAA domain (dynein-related subfamily)/von Willebrand factor type A domain containing protein putative	5898	5600	5733	5851	6110	5907
Tb927.5.2900	0.0132114	5.68556	0.0334376	histone deacetylase 4	1081	1232	1122	1219	1240	1121
Tb927.5.2910	0.0497996	4.88959	0.1101	hypothetical protein conserved	534	634	579	643	585	548
Tb927.5.2920	-0.0228964	5.17141	0.0619264	Ring finger domain containing protein putative	806	885	810	951	865	858
Tb927.5.2930	-0.0588987	7.44768	0.292183	mitochondrial ATP synthase subunit d	3856	3860	4004	4318	4301	4224
Tb927.5.2940	-0.0827198	8.32682	0.295482	stress-induced protein sti1 putative	9563	9716	9143	10187	11068	10389
Tb927.5.2950	-0.00198084	7.43324	0.00355277	Component of motile flagella 3	5094	5280	4966	5404	5355	5396
Tb927.5.2960	-0.041133	7.91515	0.139013	phosphoribosylpyrophosphate synthetase putative	4938	4748	4573	5149	5119	5167
Tb927.5.2970	-0.00910782	6.74824	0.0252779	suppressive immunomodulating factor	2112	2112	2003	2222	2234	2137
Tb927.5.2980	0.0148128	7.52778	0.0451634	Exocyst complex component Sec3 putative	3755	3951	3659	4011	3908	3913
Tb927.5.2990	-0.115729	5.37693	0.469302	hypothetical protein conserved	875	970	936	1139	988	1044
Tb927.5.3000	-0.0840262	4.75441	0.180551	Thiopurine S-methyltransferase (TPMT) putative	495	644	638	705	629	647
Tb927.5.3010	-0.175616	6.22137	1.53952	RNA-editing substrate binding complex protein RESC6	1391	1491	1512	1773	1721	1726
Tb927.5.3020	0.0818878	6.68299	0.387634	pre-mRNA-splicing factor SLU7 putative	1934	2323	2252	2188	2153	2124
Tb927.5.3030	-0.00889401	8.04404	0.021648	Intraflagellar transport protein 121	5979	6047	6041	6310	6510	6298
Tb927.5.3040	-0.00143854	5.08486	0.00275256	MIX protein	805	859	742	911	813	811
Tb927.5.3050	0.0646489	6.5485	0.253642	poly(adp-ribose) polymerase	2194	2216	2290	2149	2334	2252
Tb927.5.3060	-0.215846	4.8605	0.849955	hypothetical protein conserved	647	653	637	835	786	747
Tb927.5.3070	-0.0586426	7.35689	0.268057	Zinc finger C3HC4 type (RING finger) putative	2704	2708	2785	3185	2955	2848
Tb927.5.3080	-0.0227018	6.50281	0.0646304	hypothetical protein conserved	1778	1712	1627	1890	1864	1718
Tb927.5.3090	-0.158023	6.31601	0.859046	mitochondrial ATP synthase subunit ATPTB12	1729	1572	1591	1946	1802	1996
Tb927.5.3100	0.0562647	7.01591	0.18767	hypothetical protein	2629	2694	2674	2686	2740	2663
Tb927.5.3110	-0.0490057	5.44525	0.139013	Mitochondrial ribosomal protein L49	790	997	910	987	978	968
Tb927.5.3120	0.0572398	7.31282	0.157702	eukaryotic translation initiation factor 2 beta subunit putative	3803	3442	3158	3391	3519	3607
Tb927.5.3130	0.133611	3.29095	0.232113	hypothetical protein	180	175	163	179	153	165
Tb927.5.3140	-0.0489856	5.66284	0.134473	hypothetical protein conserved	932	1014	900	1057	1013	1027
Tb927.5.3150	0.0575175	8.00608	0.200634	protein kinase putative	4719	4587	4847	4793	4882	4634
Tb927.5.3160	0.0188059	7.79691	0.0498063	CMGC/CLK family protein kinase putative	4123	4215	4401	4614	4400	4220
Tb927.5.3170	-0.00660595	6.76186	0.0152619	ribose-phosphate pyrophosphokinase putative	2698	2850	2641	2815	2797	3035
Tb927.5.3180	0.000441402	3.47263	0.000684263	hypothetical protein conserved	232	246	248	245	240	278
Tb927.5.3190	-0.00581557	4.84542	0.0116563	hypothetical protein conserved	600	618	626	669	640	639
Tb927.5.3200	-0.0373353	5.44476	0.106192	hypothetical protein conserved	825	876	831	949	901	884
Tb927.5.3210	0.163842	7.01363	1.00339	small ubiquitin-related modifier	2559	2830	2808	2610	2581	2504
Tb927.5.3220	0.0986628	7.41147	0.413368	signal peptidase type I putative	3267	3262	3309	3082	3268	3308
Tb927.5.3230	0.0586015	7.83197	0.278731	hypothetical protein conserved	5744	5735	5504	5880	5762	5519
Tb927.5.3240	0.040803	7.46463	0.144115	hypothetical protein conserved	3412	3350	3344	3418	3522	3394
Tb927.5.3250	0.0618757	7.91392	0.258659	hypothetical protein conserved	5035	5457	5372	5324	5428	5228
Tb927.5.3260	0.048123	7.20201	0.210909	WD domain G-beta repeat putative	3393	3307	3320	3375	3409	3410
Tb927.5.3270	0.012792	7.30897	0.0415294	Autophagy protein Apg6 putative	2745	2891	2832	3041	2869	2920
Tb927.5.3280	-0.0179359	7.34501	0.0517224	Basal body protein	3526	3637	3656	3873	3846	3803
Tb927.5.3290	-0.022429	5.45162	0.0350881	Protein of unknown function putative	740	999	938	978	946	934
Tb927.5.3300	-0.0104338	6.0439	0.0250897	hypothetical protein conserved	1164	1221	1269	1344	1307	1222
Tb927.5.3310	0.0969533	5.94182	0.665786	hypothetical protein conserved	1295	1375	1356	1327	1315	1317
Tb927.5.3320	0.0089788	7.15953	0.021648	Pseudokinase putative	2810	2823	2801	3100	2895	2828
Tb927.5.3330	-0.0235852	7.82163	0.0446557	hypothetical protein conserved	5688	5303	5765	5910	6339	5673
Tb927.5.3340	0.0378592	3.77007	0.0629888	Mitochondrial import inner membrane translocase subunit 11	322	367	320	396	332	307
Tb927.5.3350	-0.063872	6.46719	0.252	iron superoxide dismutase A mitochondrial	1785	1861	1933	2025	2037	2070
Tb927.5.3360	-0.126086	5.04642	0.591953	mitochondrial ribosomal protein L2	711	826	723	913	879	803
Tb927.5.3370	0.155208	6.19086	1.0938	hypothetical protein	1456	1442	1449	1380	1392	1335
Tb927.5.3380	0.0185776	6.50715	0.0666463	ADG2 putative	1991	2154	2136	2271	2156	2097
Tb927.5.3400	0.0392614	8.00871	0.104344	calcium pump calcium-translocating P-type ATPase	8324	7825	7638	8087	8067	8200
Tb927.5.3410	-0.0735665	4.81756	0.221314	Mitochondrial ribosomal protein L9	523	521	491	591	560	549
Tb927.5.3420	0.0506907	5.54328	0.142118	ABC1 family putative	767	862	929	932	851	816
Tb927.5.3430	-0.0525216	5.91787	0.225574	ubiquitin-activating enzyme E1 putative	1454	1595	1535	1785	1608	1610
Tb927.5.3440	0.10366	4.11662	0.247438	hypothetical protein conserved	352	298	297	325	306	297
Tb927.5.3450	0.0280577	7.14952	0.0735938	eukaryotic translation initiation factor eIF2A putative	2871	2755	2677	2817	2826	2922
Tb927.5.3460	-0.059234	5.12689	0.224695	Flagellum attachment zone protein 16	913	911	855	1060	950	929
Tb927.5.3470	0.0654192	5.59547	0.227527	hypothetical protein conserved	774	909	829	877	826	822
Tb927.5.3480	0.0466191	5.11958	0.134756	hypothetical protein conserved	737	810	808	900	777	724
Tb927.5.3490	-0.0895951	4.60667	0.276197	hypothetical protein conserved	479	542	494	619	576	502
Tb927.5.3500	-0.0246157	5.57228	0.0403956	SET domain protein 16	997	1227	1166	1396	1142	1093
Tb927.5.3510	0.119459	7.22605	0.382355	structural maintenance of chromosome 3 putative	3806	3558	3843	3295	3770	3776
Tb927.5.3520	-0.0394323	3.74967	0.0622265	queuine tRNA-ribosyltransferase putative	314	416	376	444	383	369
Tb927.5.3530	0.0184657	3.43158	0.0245144	hypothetical protein conserved	300	340	288	376	300	289
[truncated: 7,379 more rows]

## Sheet: 2.RNAseq RNAi+ v - (8h)
Gene_id	log2FoldChange	log2_AveExpr	FDR (-log10)	Description	Raw reads
					RNAi+tet 8h_0	RNAi+tet 8h_1	RNAi+tet 8h_2	RNAi-tet _0	RNAi-tet_1	RNAi-tet_2
Tb05.5K5.10	0.894997	-1.21096	0.884313	conserved hypothetical protein conserved (fragment)	9	4	17	3	5	6
Tb05.5K5.20	0.29541	4.50842	2.8884	hypothetical protein conserved	589	597	506	395	425	389
Tb05.5K5.30	-0.10039	6.18372	0.630762	BAC from homologous region on chr5 serine/threonine protein phosphatase putative	1693	1681	1703	1662	1530	1580
Tb05.5K5.40	-0.404013	5.54281	4.40325	hypothetical protein conserved	1021	1060	970	1162	1214	1165
Tb05.5K5.50	-0.138551	4.51828	0.98847	hypothetical protein conserved	543	485	467	472	498	473
Tb05.5K5.60	-0.0733136	4.0756	0.376485	RRP15-like protein putative	397	374	323	343	337	329
Tb05.5K5.70	-0.980411	6.24105	12.6129	nucleolar RNA helicase II putative BAC from homologous region on chr5 nucleolar RNA helicase Gu putative	1405	1288	1349	2499	2193	2297
Tb05.5K5.80	-0.59333	4.23833	4.29232	calcium/calmodulin-dependent protein kinase putative	314	334	321	342	503	439
Tb05.5K5.90	-0.420212	2.24869	1.92662	BAC from homologous region on chr5 dynein light chain putative	103	95	112	122	126	116
Tb05.5K5.100	-0.0529712	3.83153	0.209709	hypothetical protein conserved	333	346	330	303	295	320
Tb05.5K5.110	0.2272	6.20748	3.10047	BAC from homologous region on chr5 major vault protein putative	1825	1799	1885	1375	1388	1365
Tb05.5K5.120	-1.10101	4.57831	12.3435	hypothetical protein conserved	367	419	393	748	758	713
Tb05.5K5.130	-0.654641	7.44805	9.05946	BAC from homologous region on chr5 paraflagellar rod component par4 putative	3652	3781	3956	5129	5179	5422
Tb05.5K5.140	-0.134717	2.90871	0.594517	Trypanosoma specific protein unknown function	184	172	151	169	168	151
Tb05.5K5.150	0.0989088	5.70289	0.547917	small GTP-binding protein putative BAC from homologous region on chr5	1192	1216	1196	1021	980	950
Tb05.5K5.160	-0.298545	6.01075	3.52375	hypothetical protein conserved	1367	1505	1628	1541	1630	1687
Tb05.5K5.170	-0.336419	4.71819	4.03827	ATP pyrophosphate-lyase putative elongation of very long chain fatty acids protein putative BAC from homologous region on chr5	623	569	598	679	691	612
Tb05.5K5.180	0.117628	4.69948	0.834239	BAC from homologous region on chr5 ATP pyrophosphate-lyase putative receptor-type adenylate cyclase GRESAG 4 putative adenylyl cyclase putative	624	601	683	493	533	517
Tb05.5K5.190	0.0822431	5.71174	0.622589	adenylyl cyclase putative ATP pyrophosphate-lyase putative receptor-type adenylate cyclase GRESAG 4 putative BAC from homologous region on chr5	1244	1175	1344	1004	1111	1004
Tb05.5K5.200	-0.722935	5.63036	8.17251	guanine aminase putative guanine aminohydrolase putative guanine deaminase putative guanase putative BAC from homologous region on chr5	981	879	1074	1471	1400	1376
Tb05.5K5.210	-0.859587	5.98691	11.2901	hypothetical protein	1020	1214	1196	1817	1840	1805
Tb05.5K5.220	-0.788864	5.95804	9.25203	hypothetical protein	1036	1209	1232	1771	1705	1795
Tb05.5K5.240	-0.432453	6.44683	7.26849	expression site-associated gene 3 (ESAG3) protein putative BAC from homologous region on chr5 expression site-associated gene (ESAG) protein putative	1704	1866	1828	2106	2190	2096
Tb05.5K5.250	-0.311851	2.79674	1.27915	hypothetical protein	110	154	159	148	150	163
Tb05.5K5.260	0.345671	3.48069	1.70613	variant surface glycoprotein (VSG) putative	254	329	336	189	226	220
Tb05.5K5.290	0.068284	1.00668	0.0885315	hypothetical protein	48	33	40	48	27	26
Tb05.5K5.530	0.384793	-1.22104	0.216978	BAC from homologous region on chr5 variant surface glycoprotein (VSG) putative	9	4	5	5	7	0
Tb07.11L3.90	0.679876	6.11104	7.097	zinc finger protein family member putative	2027	2065	1857	1152	1062	1041
Tb07.11L3.100	0.0351963	5.59883	0.228668	SUMO-interacting motif-containing protein	1139	1049	1126	931	915	990
Tb08.27P2.50	0.633703	-0.352377	0.999256	hypothetical protein	20	22	29	18	12	10
Tb08.27P2.60	1.40142	4.13529	7.4925	hypothetical protein	458	553	555	176	170	174
Tb08.27P2.70	1.98667	3.48295	11.8288	hypothetical protein	269	345	322	68	70	69
Tb08.27P2.80	1.50931	3.31668	7.49281	hypothetical protein	292	321	309	78	98	108
Tb08.27P2.90	1.26649	6.16196	5.26808	hypothetical protein	2183	2851	2488	959	866	918
Tb08.27P2.110	1.28706	6.14528	5.8513	PAP2 superfamily putative	2151	2386	1869	794	848	660
Tb08.27P2.140	1.00253	0.593596	2.46816	variant surface glycoprotein (VSG atypical) putative BAC from homologous region on chr8	33	28	33	12	21	8
Tb08.27P2.220	0.70383	-1.13626	0.712144	BAC from homologous region on chr8 variant surface glycoprotein (VSG atypical) putative	11	8	11	7	4	5
Tb08.27P2.240	1.93741	-1.31188	2.4929	BAC from homologous region on chr8 variant surface glycoprotein (VSG) putative	8	7	8	1	2	2
Tb08.27P2.260	1.64677	0.512717	3.89685	BAC from homologous region on chr8 variant surface glycoprotein (VSG atypical) putative	48	28	50	18	9	8
Tb08.27P2.460	-3.68816	0.22968	4.40227	BAC from homologous region on chr8 variant surface glycoprotein (VSG) putative	0	3	3	41	17	14
Tb927.1.40	-0.641026	-1.23772	0.444891	hypothetical protein	2	4	7	7	7	4
Tb927.1.70	-0.0940856	5.40458	0.624431	retrotransposon hot spot protein 4 (RHS4) putative	607	662	723	656	586	623
Tb927.1.110	-0.447654	7.19132	4.5893	hypothetical protein conserved	2908	3185	3266	3927	3529	3738
Tb927.1.120	-0.350871	10.0854	4.60915	retrotransposon hot spot protein 4 (RHS4) putative	24112	24380	24941	27512	27034	27592
Tb927.1.180	-0.0207211	8.74007	0.141313	retrotransposon hot spot protein 1 (RHS1) putative	10420	10820	10673	9143	9476	9784
Tb927.1.220	-0.0257629	8.8	0.175907	retrotransposon hot spot protein 1 (RHS1) putative	10748	11158	11137	9751	9744	10012
Tb927.1.270	0.191295	4.66047	1.55297	hypothetical protein	646	638	744	464	541	554
Tb927.1.280	-0.0268424	2.72018	0.0661566	Protein of unknown function (DUF1181) putative	153	151	167	130	139	152
Tb927.1.290	0.358608	7.02953	4.86101	leucine-rich repeat protein (LRRP) putative	3366	3827	3691	2262	2689	2503
Tb927.1.305	0.724663	2.4516	4.06777	unspecified product	156	156	146	71	85	87
Tb927.1.345	0.677924	2.74667	4.32358	unspecified product	208	211	194	102	119	115
Tb927.1.370	0.202929	7.00871	2.78479	leucine-rich repeat protein (LRRP) putative	3171	3597	3558	2453	2739	2684
Tb927.1.380	0.041743	4.57256	0.192194	Protein of unknown function (DUF1181) putative	578	649	615	498	514	558
Tb927.1.400	0.758002	3.54431	7.08856	hypothetical protein conserved	314	329	348	163	171	180
Tb927.1.420	-0.218665	7.35388	3.0184	retrotransposon hot spot protein 5 (RHS5) putative	3497	3578	3751	3723	3473	3852
Tb927.1.470	0.235322	3.32756	1.51223	Protein of unknown function (DUF1181) putative	264	272	277	185	216	205
Tb927.1.480	0.182332	6.23269	2.42775	leucine-rich repeat protein (LRRP) putative	1861	2026	2020	1391	1631	1548
Tb927.1.490	0.371728	3.34719	3.24834	hypothetical protein	274	274	278	174	196	190
Tb927.1.530	0.408948	5.73156	6.14359	hypothetical protein conserved	1355	1328	1454	868	950	916
Tb927.1.540	-0.430691	6.36475	6.81579	DNA-directed RNA polymerase III putative	1614	1663	1646	1765	2051	2008
Tb927.1.560	-0.208423	5.30928	2.33906	WD domain G-beta repeat putative	967	770	845	892	889	834
Tb927.1.570	-0.541931	5.03804	6.17195	Histone-lysine N-methyltransferase H3 lysine-76 specific	723	584	657	825	830	852
Tb927.1.580	0.579992	5.92291	8.04751	phosphate-repressible phosphate permease putative	1644	1465	1472	869	921	897
Tb927.1.600	0.264912	5.97373	2.62692	phosphate-repressible phosphate permease putative	1613	1375	1615	1085	1159	1116
Tb927.1.610	0.132923	5.82457	1.60972	hypothetical protein conserved	1357	1359	1266	1028	1083	1074
Tb927.1.630	0.082075	4.97823	0.726096	Anti-silencing function protein 1 homolog A	824	778	711	608	644	664
Tb927.1.640	0.0554366	7.45419	0.523439	BRCA2	4298	4185	4079	3421	3575	3606
Tb927.1.650	-0.368433	4.15977	3.057	conserved protein unknown function	331	357	314	359	411	365
Tb927.1.670	-0.0950872	5.25166	0.367133	conserved protein unknown function	897	829	813	712	824	843
Tb927.1.690	-0.346646	4.62204	3.38503	hypothetical protein conserved	567	520	521	584	589	620
Tb927.1.700	-0.740785	8.66587	9.9148	phosphoglycerate kinase	8137	8633	8196	12324	12023	12242
Tb927.1.710	-0.372249	6.34189	6.27938	phosphoglycerate kinase	1745	1890	1727	1991	2032	2065
Tb927.1.720	-0.0357992	6.02562	0.326338	phosphoglycerate kinase	1552	1506	1482	1324	1397	1361
Tb927.1.730	0.0229424	5.81621	0.168388	NADH-ubiquinone oxidoreductase complex I subunit putative	1416	1325	1347	1181	1179	1168
Tb927.1.740	-0.0114321	5.66634	0.0526383	phosphatidylinositol-4-phosphate 5-kinase related	1151	1149	1172	943	1084	1044
Tb927.1.750	0.0985527	7.4991	0.934728	Metal-binding domain-containing protein	4624	4333	4531	3629	3733	3686
Tb927.1.760	-0.288689	5.43841	2.79005	wd40 repeat domain-containing protein	945	865	937	903	1019	1022
Tb927.1.780	0.0863472	4.9659	0.659648	leucine-rich repeat-containing protein	789	748	779	592	689	633
Tb927.1.790	-0.252467	4.66746	2.03242	hypothetical transmembrane protein conserved	578	560	486	525	618	554
Tb927.1.800	0.192495	3.69694	1.12648	hypothetical transmembrane protein	420	378	356	324	301	260
Tb927.1.820	-0.102993	5.4824	1.23118	kelch domain-containing protein	1036	965	922	892	956	905
Tb927.1.830	-0.216967	5.35365	2.34731	hypothetical protein conserved	1025	893	914	910	1032	945
Tb927.1.840	-0.0287153	4.77077	0.155311	transmembrane protein putative	674	580	669	535	618	568
Tb927.1.860	-0.172159	6.77324	2.74634	ER membrane protein complex subunit 10	2493	2463	2523	2500	2359	2530
Tb927.1.870	-0.0406852	5.65592	0.289763	deoxyhypusine synthase	1183	1159	1158	976	1140	1043
Tb927.1.880	-0.726525	7.65514	7.14943	Midasin putative	4096	3567	4556	5942	5701	6089
Tb927.1.890	0.0611682	4.64705	0.342793	hypothetical protein conserved	585	572	573	492	471	491
Tb927.1.990	-0.605428	5.90718	8.67349	Enkuring domain-containig protein	1147	1307	1179	1512	1686	1653
Tb927.1.1000	0.143957	6.13219	1.87241	developmentally regulated phosphoprotein	1805	1687	1798	1308	1519	1374
Tb927.1.1010	-0.264795	5.09866	2.6821	E3 ubiquitin-protein ligase KCMF1 putative	716	749	724	715	827	766
Tb927.1.1020	0.0631118	4.60464	0.416004	leucine-rich repeat-containing protein	596	588	629	464	551	508
Tb927.1.1025	0.213202	3.49029	1.28417	conserved protein unknown function	262	278	278	206	217	196
Tb927.1.1030	0.484791	5.42483	6.84497	Nucleolar protein 49	1234	1114	1156	732	690	773
Tb927.1.1050	-0.373651	6.31475	5.92728	Metallo-dependent phosphatase-like domain-containing protein	1578	1701	1791	1944	1894	1925
Tb927.1.1060	-0.429353	3.71943	2.92784	Cell cycle checkpoint protein RAD1-like putative	289	263	227	292	328	300
Tb927.1.1080	-0.0235653	4.7578	0.122831	TFIIH basal transcription factor subunit putative TFIIH basal transcription factor subunit	671	647	644	572	584	593
Tb927.1.1090	0.553997	4.85195	8.01597	hypothetical protein conserved	834	780	785	468	502	463
Tb927.1.1100	-0.105662	6.03966	1.11008	Basal body protein	1466	1451	1540	1361	1398	1448
Tb927.1.1120	-0.194327	4.45459	1.48191	ribosomal RNA-processing protein 8 putative	479	483	436	443	475	485
Tb927.1.1130	-0.125359	4.47229	0.950717	glycerol-3-phosphate dehydrogenase (FAD-dependent) putative	529	478	481	482	470	471
Tb927.1.1140	-0.0460713	4.7467	0.325317	Transmembrane protein 231 putative	684	626	609	582	576	579
Tb927.1.1150	-0.239451	4.29672	1.57963	zeta tubulin	423	455	374	452	440	404
Tb927.1.1160	0.146438	5.47323	1.42528	kinetoplast ribosomal PPR-repeat containing protein 3	1207	1083	1058	861	890	901
Tb927.1.1170	-0.114338	4.11302	0.623899	DNA-directed RNA polymerase 2 RPB12 subunit	415	365	360	349	361	372
Tb927.1.1175	0.120639	4.84195	0.868624	hypothetical protein	706	689	716	579	592	532
Tb927.1.1200	0.089137	4.8157	0.660495	Mitochondrial ribosomal protein S15	677	653	627	555	537	521
Tb927.1.1210	-0.036743	3.50938	0.116265	conserved protein unknown function	253	254	257	200	277	211
Tb927.1.1220	-0.130751	5.13234	1.23745	RWD domain-containing protein	848	834	720	753	790	763
Tb927.1.1230	-0.400418	4.98433	4.61781	chaperone protein DnaJ putative	629	659	653	730	803	715
Tb927.1.1240	-0.325704	5.55355	4.6318	cytidine triphosphate synthase putative	1026	1067	1081	1247	1128	1113
Tb927.1.1270	0.159626	4.17291	1.34728	homocysteine S-methyltransferase putative	414	421	409	313	347	317
Tb927.1.1300	0.0733403	4.12026	0.399501	hypothetical transmembrane protein conserved	460	435	411	330	408	351
Tb927.1.1310	0.143151	4.82531	1.66857	transmembrane protein conserved	722	722	679	548	567	571
Tb927.1.1330	0.0198684	5.07825	0.117153	Mitochondrial Editosome-like Complex TUTase	848	766	776	669	686	712
Tb927.1.1340	-0.381556	5.22216	3.77147	Quinonprotein alcohol dehydrogenase-like protein putative	747	800	721	787	938	868
Tb927.1.1350	-0.566633	5.35061	7.82624	kinesin heavy chain putative	860	814	901	1039	1203	1105
Tb927.1.1370	-0.81212	4.16064	7.4883	rRNA biogenesis protein putative	333	340	313	469	522	528
Tb927.1.1380	-0.696406	0.938559	1.94052	serine/threonine protein phosphatase 2A regulatory subunit putative	35	33	29	53	49	36
Tb927.1.1390	0.0212134	3.5568	0.0590709	hypothetical protein conserved	244	281	277	187	264	243
Tb927.1.1400	-0.0783748	3.6827	0.338966	Overproducer of inositol protein 10 homolog putative	301	311	307	287	278	286
Tb927.1.1420	0.0329895	6.87905	0.322635	conserved protein unknown function	2902	2761	2715	2419	2450	2311
Tb927.1.1470	1.02883	3.31462	7.36245	conserved protein unknown function	279	300	298	124	145	108
Tb927.1.1500	0.198364	2.92582	0.671781	conserved protein unknown function	188	178	184	172	130	118
Tb927.1.1530	0.0384932	6.76635	0.247974	STE group serine/threonine-protein kinase putative	2617	2726	2512	2282	2192	2232
Tb927.1.1540	-0.322603	5.64152	4.15491	Tubulin/FtsZ family putative	1108	1040	1044	1097	1243	1162
Tb927.1.1550	0.169467	6.59353	2.84885	tubulin-tyrosine ligase putative	2467	2338	2237	1739	1930	1823
Tb927.1.1560	0.0937619	6.24847	1.17174	vesicular-fusion protein nsf putative	2037	1934	1870	1612	1622	1565
Tb927.1.1580	-0.227648	4.07324	1.2672	electron transport protein SCO1/2 putative	346	383	405	334	431	401
Tb927.1.1600	-0.37312	6.18322	6.08504	pseudouridine synthase TruD putative	1540	1467	1598	1632	1863	1739
Tb927.1.1610	0.404016	4.50894	3.97648	hypothetical protein conserved	600	594	567	385	384	398
Tb927.1.1620	-0.292935	5.68903	4.29769	ATP-dependent DEAD/H RNA helicase putative	1161	1105	1167	1111	1313	1267
Tb927.1.1630	0.0489862	3.64842	0.162153	transcription elongation factor 1 homolog	305	278	307	216	281	258
Tb927.1.1640	0.335471	4.3231	3.44414	hypothetical protein conserved	511	463	448	332	337	319
Tb927.1.1650	0.215096	3.76198	1.56103	hypothetical protein conserved	342	301	326	236	242	254
Tb927.1.1660	0.0822719	3.52671	0.322635	ESCO acetyltransferase domain-containing protein	295	262	253	216	250	205
Tb927.1.1670	-0.151639	6.54058	2.47542	ARM-like helical domain-containing protein	2221	2108	2167	2154	2098	2075
Tb927.1.1680	0.0100947	4.88191	0.041659	Transcription elongation factor 1 domain-containing protein	706	730	693	581	665	609
Tb927.1.1690	-0.226977	6.0345	2.85659	RNA-editing nuclease 1	1510	1400	1450	1461	1495	1519
Tb927.1.1700	-0.447019	5.05616	5.16276	AATF protein putative	636	730	663	714	850	864
Tb927.1.1710	-0.0694359	8.08025	0.743713	transmembrane protein conserved	6344	6089	6461	5753	5700	5934
Tb927.1.1720	0.114646	5.74363	0.916185	cyclophilin 15 putative	1328	1311	1142	957	1093	1013
Tb927.1.1730	0.312863	7.16843	6.81579	RNA-editing substrate binding complex protein RESC15	3828	3658	3559	2566	2647	2584
Tb927.1.1740	0.304847	8.2632	2.32497	Microtubule-associated protein futsch putative	8227	8280	8489	6302	5349	6083
Tb927.1.1750	0.0897272	4.89615	0.640558	conserved protein unknown function	763	704	770	595	645	604
Tb927.1.1760	0.0539037	3.6322	0.199529	hypothetical transmembrane protein	370	329	390	324	318	278
Tb927.1.1770	0.191822	4.23484	1.71466	Dithiol glutaredoxin 2	485	445	472	384	346	346
Tb927.1.1790	0.234052	6.39257	3.23065	hypothetical PIN domain-containing protein conserved	1960	2171	2073	1427	1626	1577
Tb927.1.1820	0.802543	6.77857	12.3355	hypothetical PIN domain-containing protein	3108	2989	3026	1467	1575	1546
Tb927.1.1840	0.674819	6.25313	8.01964	conserved protein unknown function	1893	2110	2193	1104	1122	1180
Tb927.1.1850	0.451164	5.32561	5.11212	hypothetical protein conserved	1066	1072	1166	725	730	665
Tb927.1.1860	0.586122	3.42767	5.30082	Uncharacterized protein	321	323	366	202	184	204
Tb927.1.1880	0.0891223	7.78507	0.933906	WD40 repeat-containing protein	5227	5169	5288	4317	4280	4334
Tb927.1.1890	-0.159524	6.78918	2.32436	Replication Factor C Subunit 1-related protein	2482	2348	2592	2398	2483	2391
Tb927.1.1910	0.0226372	6.77572	0.171188	MORN repeat-containing protein	2682	2575	2606	2248	2264	2276
Tb927.1.1920	-0.0668236	5.20663	0.452372	conserved protein unknown function	813	896	921	752	855	811
Tb927.1.1930	0.529297	7.95996	6.15092	phosphatidylinositol 3-kinase putative	6322	6792	6469	3822	4062	4022
Tb927.1.1960	0.0163872	7.11189	0.108621	chaperone protein DnaJ putative	3392	3492	3550	3052	2966	3030
Tb927.1.1980	0.0601904	5.84596	0.548684	protein transport protein YIF1 putative	1314	1380	1382	1119	1178	1133
Tb927.1.1990	0.12759	4.71488	1.08286	Pre-mRNA-splicing factor 38 putative	616	625	625	510	502	486
Tb927.1.2000	0.422494	2.3596	1.4877	hypothetical protein	116	113	112	80	74	69
Tb927.1.2040	-0.25869	4.62929	1.69048	expression site-associated gene 2 (ESAG2) protein putative	498	650	559	572	562	658
Tb927.1.2100	0.101973	9.17761	0.627013	Calpain-like protein 1.1	13708	13974	15271	11888	11678	11545
Tb927.1.2110	0.640986	5.36673	8.81111	Calpain-like protein 1.2	1163	1167	1153	591	720	649
Tb927.1.2120	0.218311	6.9499	2.65266	Calpain-like protein CALP1.3	3017	3139	3139	2284	2322	2403
Tb927.1.2150	0.523168	4.19068	4.82968	Small kinetoplastid calpain-related protein 1-4	553	532	501	366	301	300
Tb927.1.2160	0.214358	4.74756	1.68371	Small kinetoplastid calpain-related protein 1-5	684	799	805	611	563	556
Tb927.1.2190	0.161363	7.25117	1.45927	Raptor N-terminal CASPase like domain containing protein putative	4163	3670	4037	3257	2971	3074
Tb927.1.2200	0.113795	3.55769	0.548771	zinc finger protein family member putative	308	312	303	256	248	244
Tb927.1.2210	-0.541187	6.25261	9.05871	nucleosome assembly protein (NAP) putative	1578	1668	1560	2023	2030	2081
Tb927.1.2230	-0.0771025	7.0742	0.407206	small myristoylated protein 1-1 Small kinetoplastid calpain-related protein 1-6	3223	3545	3548	3077	3120	3352
Tb927.1.2260	-0.294541	6.74178	2.1136	small myristoylated protein 1-2	2433	2991	2895	3013	2829	3111
Tb927.1.2310	-0.281562	5.63331	2.49992	hypothetical protein	1463	1445	1497	1726	1474	1493
Tb927.1.2320	-0.0112994	5.38264	0.0687097	Cardiolipin-dependent protein 35kDa	985	972	942	820	895	848
Tb927.1.2330	-1.18404	10.7333	11.8642	beta tubulin	29920	29980	28915	62569	58847	55477
Tb927.1.2340	-1.07793	10.7395	11.4377	alpha tubulin	29793	29929	29495	59214	54411	51462
Tb927.1.2350	-1.1979	10.463	12.3196	beta tubulin	24909	24524	23675	52030	48865	46107
Tb927.1.2360	-1.06871	10.74	11.2573	alpha tubulin	30572	29932	29278	59208	54069	51765
Tb927.1.2370	-1.1998	11.0637	11.8642	beta tubulin	36652	37996	36047	77305	74689	70961
Tb927.1.2380	-1.07435	10.7389	11.1713	alpha tubulin	30570	29900	29207	59653	54505	51334
Tb927.1.2390	-1.18881	10.9627	11.4714	beta tubulin	36106	36905	34250	75624	71412	67302
Tb927.1.2400	-1.07982	10.1769	11.7314	alpha tubulin	20364	20528	19937	40710	36936	35047
Tb927.1.2420	0.436601	4.94302	4.67786	endonuclease/exonuclease/phosphatase family putative	827	682	758	527	484	457
Tb927.1.2430	-0.52545	9.0067	7.38521	histone H3 putative	10998	11623	10918	14861	13719	13742
Tb927.1.2450	-0.523769	8.99458	7.88068	histone H3 putative	11145	11501	10682	14529	13751	13726
Tb927.1.2470	-0.518561	8.62939	7.44721	histone H3 putative	8702	8650	8175	11406	10332	10308
Tb927.1.2490	-0.517038	7.58001	8.98979	histone H3 putative	4166	4269	4072	5397	5203	5093
Tb927.1.2510	-0.524175	8.8248	7.30369	histone H3 putative	9619	10247	9473	13019	12102	11869
Tb927.1.2530	-0.523547	8.60614	7.10589	histone H3 putative	8390	8599	7955	11157	10371	9901
Tb927.1.2550	-0.527533	8.8136	7.62837	histone H3 putative	9648	9980	9396	12833	12038	11806
Tb927.1.2570	0.161101	8.49597	2.4417	coatomer beta subunit	9326	9116	9402	7308	7347	7185
Tb927.1.2580	0.520241	6.60966	8.84596	exosome-associated protein 1	2922	2779	2837	1711	1859	1652
Tb927.1.2600	-0.356219	4.82527	2.20036	pumilio/PUF RNA binding protein 9	619	674	615	814	700	627
Tb927.1.2640	0.522426	6.2821	7.21706	hypothetical protein conserved	1961	2198	2192	1312	1264	1303
Tb927.1.2670	-0.536978	7.029	8.93857	paralyzed flagella 16	2600	2758	2642	3538	3384	3257
Tb927.1.2700	0.324548	5.50081	3.7243	hypothetical protein conserved	1276	1087	1189	758	880	850
Tb927.1.2710	0.0742097	4.53711	0.357052	Flagella connector protein 7	567	529	613	463	476	485
Tb927.1.2730	0.0661643	5.83775	0.763953	conserved protein unknown function	1403	1408	1390	1174	1156	1189
Tb927.1.2740	0.463562	6.46834	6.89442	lipase-like protein putative	2706	2335	2287	1542	1593	1523
Tb927.1.2750	-0.0330965	6.25558	0.244289	hypothetical protein conserved	1859	1959	1843	1693	1667	1720
Tb927.1.2760	0.0199	4.50059	0.0797889	hypothetical protein	584	585	634	490	491	579
Tb927.1.2770	0.00254415	5.17035	0.00974768	hypothetical protein conserved	824	870	758	633	789	726
Tb927.1.2780	0.230246	2.01594	0.570045	hypothetical protein	90	109	90	77	69	70
Tb927.1.2820	0.976229	7.02191	12.7536	pteridine transporter putative	4312	3664	3747	1747	1800	1676
Tb927.1.2850	0.950793	5.97177	12.4692	pteridine transporter putative	1970	1796	1753	821	827	855
Tb927.1.2880	0.967186	6.66376	13.2307	pteridine transporter putative	3271	2828	2931	1360	1399	1290
Tb927.1.2970	0.158663	5.68721	1.43035	hypothetical protein conserved	1285	1251	1290	841	1113	1055
Tb927.1.2980	0.107077	6.65343	1.10594	hypothetical protein conserved	2377	2271	2489	1773	2070	1973
Tb927.1.2985	0.272809	4.97902	3.20549	ER protein Pkr1 putative	809	751	760	543	570	571
Tb927.1.2990	0.145186	7.27191	2.22849	kinetoplast ribosomal PPR-repeat containing protein 2	3654	3805	3802	2845	2951	3138
Tb927.1.3000	0.0155968	6.08536	0.112702	amidohydrolase putative	1637	1577	1606	1399	1358	1424
Tb927.1.3010	-0.0372336	4.98626	0.231795	RNA-editing substrate binding complex protein RESC18	737	694	735	598	674	678
Tb927.1.3030	0.103295	6.35669	1.38211	KREL2	1999	1922	1923	1666	1550	1553
Tb927.1.3040	0.151824	4.90087	1.43854	hypothetical protein conserved	820	742	697	614	568	600
Tb927.1.3050	0.00734295	6.46928	0.0477949	tRNA (Uracil-5-)-methyltransferase putative	2096	1982	2134	1848	1822	1750
Tb927.1.3070	0.118877	7.18373	1.27057	hypothetical protein conserved	3727	3765	3786	3073	3055	2981
Tb927.1.3110	0.408762	6.59549	7.27107	soluble N-ethylmaleimide sensitive factor (NSF) attachment protein putative	2443	2434	2339	1549	1586	1632
Tb927.1.3120	-0.139762	5.734	1.46137	Peptidase C50 separase putative	1279	1151	1209	1166	1135	1214
Tb927.1.3130	0.18643	6.29077	2.42597	AGC/RSK family serine/threonine kinase putative	2093	1885	1863	1542	1492	1465
Tb927.1.3150	-0.123998	5.95697	1.66886	hypothetical protein conserved	1359	1388	1430	1369	1300	1323
Tb927.1.3170	0.167644	6.11799	2.04671	CHORD putative	1675	1787	1750	1335	1387	1349
Tb927.1.3180	0.261151	9.99962	2.27574	40S ribosomal protein S11 putative	25899	26053	24420	19895	18199	17755
Tb927.1.3200	0.446346	6.61965	7.79363	Suppressor of G2 allele of SKP1 putative	2418	2557	2541	1570	1589	1680
Tb927.1.3220	0.010099	5.7641	0.0590709	TBC1 domain family member 20/GTPase putative	1289	1194	1155	1061	1037	1069
Tb927.1.3230	0.00416784	6.07792	0.0276898	cell division cycle protein putative	1662	1561	1509	1331	1436	1371
Tb927.1.3250	-0.0972387	7.79555	0.961162	Domain of unknown function (DUF4456) putative	5021	5161	5147	4714	4841	4830
Tb927.1.3260	-0.0137108	8.26026	0.0793055	hypothetical protein conserved	7279	7294	7219	6712	6202	6372
Tb927.1.3270	-0.336434	6.39187	5.50843	hypothetical protein conserved	1624	1784	1724	1743	2003	1942
Tb927.1.3280	-0.0205579	5.07049	0.126162	septum formation protein MAF homologue putative	799	776	747	640	703	723
Tb927.1.3290	0.150435	7.28005	2.4739	hypothetical protein conserved	4169	3844	3986	3129	3206	3145
Tb927.1.3300	0.0790147	7.25028	0.846937	Myotubularin-related protein putative	3613	3654	3660	3087	3021	2964
Tb927.1.3310	-0.0518098	6.56795	0.456342	hypothetical protein conserved	2315	2580	2412	2269	2158	2216
Tb927.1.3320	0.0208655	3.86882	0.0541496	leucine-rich repeat protein (LRRP) putative	255	361	336	237	284	303
Tb927.1.3350	0.329151	0.368938	0.452758	hypothetical protein	22	30	31	12	27	19
Tb927.1.3360	-0.255729	-0.343316	0.278455	hypothetical protein	13	16	11	10	18	14
Tb927.1.3390	-0.39302	5.20547	5.39959	Eukaryotic protein of unknown function (DUF866) putative	756	829	822	898	899	976
Tb927.1.3400	0.145818	6.03416	1.92682	Bromodomain factor 6	1728	1597	1542	1317	1267	1272
Tb927.1.3410	0.12249	5.69568	1.27353	hypothetical protein conserved	1288	1258	1404	1047	1050	1086
Tb927.1.3450	-0.281058	6.05261	3.78212	hypothetical protein conserved	1464	1412	1545	1559	1566	1587
Tb927.1.3550	0.709313	4.04768	6.72532	hypothetical protein	455	428	432	256	240	209
Tb927.1.3560	0.0575917	6.8344	0.505517	Centrosomal protein of 164 kDa putative	2716	2765	2879	2243	2509	2298
Tb927.1.3670	0.19263	5.58475	2.46124	expression site-associated gene 8 (ESAG8) protein putative	1097	1172	1181	850	925	874
Tb927.1.3750	0.501625	-0.800971	0.586945	hypothetical protein conserved	12	18	17	12	6	11
Tb927.1.3760	0.0620284	0.848519	0.0837047	hypothetical protein conserved	45	36	44	36	39	30
Tb927.1.3800	-0.527318	3.43409	4.53422	Present in the outer mitochondrial membrane proteome 18	224	189	201	251	247	278
Tb927.1.3810	0.027663	4.61074	0.151698	hypothetical protein conserved	594	608	569	486	525	513
Tb927.1.3820	-0.0166539	5.52762	0.0685755	ATP synthase subunit putative	1102	1117	1056	1005	973	927
Tb927.1.3830	-0.379824	9.67737	3.96774	glucose-6-phosphate isomerase glycosomal	17225	19094	18127	21763	19991	20369
Tb927.1.3840	-0.176252	5.55099	1.73389	hypothetical protein conserved	1010	1069	991	872	1098	1075
Tb927.1.3850	0.46532	7.22291	8.00846	Sec61beta family putative	4291	4433	4127	2653	2738	2773
Tb927.1.3860	-0.385287	6.28252	6.08841	hypothetical protein conserved	1596	1585	1669	1809	1935	1814
Tb927.1.3880	0.136614	7.69929	1.7033	Fusaric acid resistance protein-like putative	5081	4888	5320	3860	3992	4349
Tb927.1.3890	0.191984	5.7039	1.53394	hypothetical protein	1377	1351	1431	1147	1030	1015
Tb927.1.3910	-0.0750998	6.80413	0.884038	Anaphase-promoting complex subunit CDC23	2711	2362	2537	2301	2361	2367
Tb927.1.3940	-0.0304283	6.93917	0.293865	hypothetical protein conserved	2899	2791	2774	2546	2471	2562
Tb927.1.3950	0.36909	8.63698	4.99522	alanine aminotransferase	10497	10850	10723	7228	7235	7317
Tb927.1.4010	-0.00453544	4.79112	0.0115355	primase 2	704	635	622	625	563	536
Tb927.1.4020	-0.0422152	2.69285	0.116405	hypothetical protein	180	173	193	175	158	160
Tb927.1.4040	-0.17034	5.35825	1.24509	hypothetical protein conserved	827	958	981	927	887	917
Tb927.1.4050	0.103547	6.81222	1.17214	ser/thr protein phosphatase putative	3054	2857	2788	2364	2426	2309
Tb927.1.4100	0.0906734	5.88896	0.663614	cytochrome oxidase subunit IV	1402	1447	1359	1115	1148	1203
Tb927.1.4140	-0.0796027	4.04042	0.5155	Bardet-Biedl syndrome 5 protein	392	370	357	340	357	340
Tb927.1.4160	0.15958	5.03082	1.71894	hypothetical protein conserved	794	758	746	624	626	554
Tb927.1.4180	-0.168004	6.41203	2.16364	leucine-rich repeat protein (LRRP) putative	1987	1929	1965	1880	1915	2000
Tb927.1.4220	-0.077375	5.70369	0.873173	Ydr279p protein family (RNase H2 complex component) putative	1155	1120	1114	992	1114	1031
Tb927.1.4230	0.124233	6.0764	1.437	hypothetical protein conserved	1591	1639	1565	1196	1335	1329
Tb927.1.4250	-0.301852	5.23913	3.58113	promoter binding protein 1	889	800	773	804	920	938
Tb927.1.4280	-0.0296803	5.12338	0.129815	hypothetical protein conserved	874	803	881	815	723	751
Tb927.1.4300	0.304013	4.67847	3.00027	chaperone protein DnaJ putative	695	618	675	474	479	459
Tb927.1.4310	0.0503786	8.86199	0.24946	Flagellum attachment zone protein 2	11297	12204	11708	10547	9612	9652
Tb927.1.4340	0.1046	6.6647	1.39433	hypothetical protein conserved	2437	2368	2402	1936	1997	1946
Tb927.1.4370	-0.0172737	6.49039	0.129803	Putative integral membrane protein conserved region (DUF2404) putative	2261	2202	2169	1976	1926	1983
Tb927.1.4380	0.0180095	6.22122	0.132721	Putative integral membrane protein conserved region (DUF2404) putative	1788	1711	1608	1431	1521	1471
Tb927.1.4400	0.493871	5.86789	7.17814	hypothetical protein conserved	1518	1478	1494	925	914	957
Tb927.1.4410	-0.0291739	6.75445	0.232723	SUMO-interacting motif-containing protein	2466	2488	2593	2126	2325	2307
Tb927.1.4420	-0.208652	5.23116	1.84656	ABC transporter putative	905	727	890	831	879	846
Tb927.1.4450	-0.496596	5.81603	6.89662	calcium-activated potassium channel putative	1220	1048	1153	1323	1402	1508
Tb927.1.4470	0.125069	5.90006	1.2093	hypothetical protein conserved	1599	1419	1314	1159	1208	1115
Tb927.1.4480	-0.555649	6.92124	9.10511	WD repeat and HMG-box DNA-binding protein putative	2435	2316	2579	3210	3130	3109
Tb927.1.4490	-0.597583	6.19361	6.02927	N-acetyltransferase 2 putative	1529	1702	1551	2081	2212	2056
Tb927.1.4500	0.22167	6.69096	3.64159	SNARE associated Golgi protein putative	2479	2549	2494	1956	1826	1874
Tb927.1.4520	0.324069	6.54308	5.86483	Zinc finger C3HC4 type (RING finger) putative	2547	2357	2337	1630	1699	1743
Tb927.1.4540	0.380525	4.22022	2.57879	cyclin-like F-box protein 1A	531	446	472	380	297	298
Tb927.1.4560	0.39417	4.09396	3.40068	cyclin-like F-box protein 1B	475	401	403	296	292	265
Tb927.1.4580	0.490489	3.53253	3.22345	cyclin-like F-box protein 1C	322	280	288	214	174	167
Tb927.1.4600	0.424533	4.41017	3.24026	cyclin-like F-box protein 1D	565	501	501	386	326	311
Tb927.1.4630	0.35508	4.34527	2.23144	cyclin-like F-box protein 1E	551	467	494	382	351	303
Tb927.1.4650	-0.0782868	7.28993	0.380975	cyclin-like F-box protein 2	3595	3581	3635	3310	3337	3364
Tb927.1.4680	-0.0504725	5.45987	0.433717	Kinetochore interacting protein 6	1109	1038	1089	957	971	1011
Tb927.1.4690	-0.689711	6.36762	10.5999	Protein arginine N-methyltransferase 1 catalytic subunit	1752	1774	1690	2428	2491	2460
Tb927.1.4700	0.286809	4.81651	3.61789	hypothetical protein conserved	733	668	703	510	478	524
Tb927.1.4710	-0.0408941	4.37863	0.184261	hypothetical protein conserved	472	539	491	405	457	494
Tb927.1.4720	-0.197436	5.75562	1.99517	SET domain protein 3	1312	1167	1110	1151	1203	1254
Tb927.1.4730	-0.173027	4.61267	1.43305	Ribonuclease H2 non-catalytic subunit (Ylr154p-like) putative	550	518	509	526	524	509
Tb927.1.4740	0.149258	6.14681	1.18637	FAM91 N-terminus/FAM91 C-terminus putative	1956	1638	1567	1247	1407	1426
Tb927.1.4760	-0.132348	6.70476	1.437	Vacuolar sorting protein 39 domain 1/Vacuolar sorting protein 39 domain 2 putative	2517	2336	2309	2243	2368	2273
Tb927.1.4780	0.0507106	5.75542	0.367854	Alpha/beta hydrolase domain-containing protein	1246	1208	1194	992	1037	1060
Tb927.1.4800	0.106544	5.33397	0.852057	hypothetical protein conserved	1029	890	911	712	780	813
Tb927.1.4830	-0.0718001	5.84315	0.537859	phospholipase A1	1435	1449	1381	1325	1320	1286
Tb927.1.4870	-0.0941	6.18693	0.799592	expression site-associated gene 1 (ESAG1) protein putative expression site-associated gene (ESAG) protein putative	1715	1854	1926	1722	1701	1723
Tb927.1.4890	-0.00112404	6.38896	0.00438482	expression site-associated gene 2 (ESAG2) protein putative	1875	2131	2164	1766	1800	1853
Tb927.1.4900	-0.259491	7.70235	3.06238	expression site-associated gene 11 (ESAG11) protein putative	4631	5102	5278	5291	5138	5337
Tb927.1.4910	-0.142358	6.28231	1.33005	expression site-associated gene 1 (ESAG1) protein putative	1745	1911	2100	1843	1817	1915
Tb927.1.4920	0.816075	3.17136	6.28119	hypothetical protein	233	212	254	120	104	124
Tb927.1.4970	0.378563	2.89331	2.42617	hypothetical protein	191	185	208	127	132	135
Tb927.1.5000	0.225044	5.28415	2.73549	hypothetical protein conserved	946	986	1004	661	816	728
Tb927.1.5030	-0.463445	5.15058	6.03845	Flagellum attachment zone protein 37	722	754	758	829	1009	866
Tb927.1.5060	0.231877	7.23368	2.46407	variant surface glycoprotein (VSG)-related putative	3550	3965	4020	2943	2793	2881
Tb927.1.5080	0.0899485	4.02592	0.491342	expression site-associated gene 9 (ESAG9) protein putative	366	385	409	331	318	307
Tb927.1.5100	0.42856	7.70731	5.73799	expression site-associated gene 2 (ESAG2) protein putative	5692	6260	6426	4118	3915	3946
Tb927.1.5110	-0.257613	5.83883	2.41497	expression site-associated gene 11 (ESAG11) protein putative	1192	1475	1479	1383	1510	1459
Tb927.1.5120	-0.187987	5.40118	1.62916	expression site-associated gene 1 (ESAG1) protein putative	941	1027	1079	1018	962	1065
Tb927.1.5150	-0.013097	3.16383	0.0296252	hypothetical protein	206	200	250	170	191	220
Tb927.1.5160	-0.00334046	4.43311	0.00837868	hypothetical protein	465	515	615	458	442	503
Tb927.1.5170	-0.441714	5.80724	4.54037	variant surface glycoprotein (VSG)-related putative	1027	1256	1314	1344	1390	1555
Tb927.1.5180	-0.627253	3.63129	5.96538	hypothetical protein	244	245	260	324	324	367
Tb927.1.5185	-0.968064	3.4822	6.91217	unspecified product	182	206	228	324	353	381
Tb927.1.5200	0.75253	4.91198	8.56488	expression site-associated gene 1 (ESAG1) protein putative	922	1063	1092	510	550	543
Tb927.1.5240	0.709926	2.92415	4.58352	expression site-associated gene 1 (ESAG1) protein putative	206	254	256	135	134	115
Tb927.2.100	-0.0635678	9.42805	0.499476	retrotransposon hot spot protein 1 (RHS1) putative	16691	17174	17334	15044	15762	16140
Tb927.2.160	0.057525	0.171716	0.0537867	Protein of unknown function (DUF1181) putative	30	29	17	21	24	19
Tb927.2.170	0.314335	8.04057	4.64183	leucine-rich repeat protein 1 (LRRP1) putative leucine-rich repeat protein (LRRP) putative	7143	7885	7539	4833	5517	5583
Tb927.2.240	-0.270741	5.86544	3.63262	retrotransposon hot spot protein 5 (RHS5) putative	1209	1274	1305	1387	1298	1323
Tb927.2.280	-0.0179699	7.45253	0.135691	retrotransposon hot spot protein 2 (RHS2) putative	4250	4367	4527	3832	3896	3948
Tb927.2.340	-0.389627	9.74911	5.38056	retrotransposon hot spot protein 4 (RHS4) putative	18713	19426	19609	22106	21897	22358
Tb927.2.370	-0.00870194	9.06366	0.0457793	retrotransposon hot spot protein 1 (RHS1) putative	12977	13528	13509	11383	11742	12194
Tb927.2.380	-0.0835896	7.84975	0.982442	retrotransposon hot spot protein 2 (RHS2) putative	5554	5567	5668	4867	5315	5429
Tb927.2.400	0.0297105	6.97472	0.217633	retrotransposon hot spot protein 2 (RHS2) putative	3023	3048	3299	2546	2710	2799
Tb927.2.450	-0.39033	9.42104	5.76718	retrotransposon hot spot protein 4 (RHS4) putative	14776	15357	15600	17776	17048	17748
Tb927.2.470	-0.392777	8.11034	7.00968	retrotransposon hot spot protein 4 (RHS4) putative	6121	6067	6101	7084	6986	6987
Tb927.2.510	-0.170829	6.71091	2.51952	retrotransposon hot spot protein 4 (RHS4) putative	2371	2553	2574	2460	2449	2496
Tb927.2.560	-0.173262	8.2614	2.07941	retrotransposon hot spot protein 4 (RHS4) putative	7081	7252	7501	7111	7199	7289
Tb927.2.650	0.154617	6.2741	1.73845	hypothetical protein	1917	1944	2103	1387	1678	1639
Tb927.2.680	0.234331	3.88243	1.55073	Protein of unknown function (DUF1181) putative	370	370	378	256	315	263
Tb927.2.690	0.310171	6.82994	3.86281	leucine-rich repeat protein (LRRP) putative	3014	3537	3242	2128	2487	2320
Tb927.2.725	-0.194419	3.80032	1.05023	unspecified product	294	300	327	352	293	279
Tb927.2.900	0.121977	6.17561	1.46112	hypothetical protein	1745	1805	1901	1343	1562	1492
Tb927.2.940	0.0324418	2.93055	0.0886546	Protein of unknown function (DUF1181) putative	174	166	181	125	150	172
Tb927.2.950	0.325322	6.47217	4.27931	paraflagellar rod component putative	2319	2627	2531	1549	1874	1817
Tb927.2.960	0.433877	0.982316	1.27161	hypothetical protein	55	49	58	41	28	36
Tb927.2.1045	0.0828083	2.37724	0.216978	unspecified product	102	120	135	84	110	102
Tb927.2.1080	-0.28595	5.38141	3.59731	retrotransposon hot spot protein 5 (RHS5) putative	868	911	990	975	971	1016
Tb927.2.1170	-0.135924	5.33034	1.19504	retrotransposon hot spot protein 5 (RHS5) putative	857	896	883	847	889	805
Tb927.2.1180	-0.193749	6.71457	2.186	retrotransposon hot spot protein 3 (RHS3) putative	2183	2483	2373	2172	2495	2401
Tb927.2.1210	-0.137564	7.47119	1.70647	retrotransposon hot spot protein 4 (RHS4) putative	4143	4146	4528	4101	4085	4183
Tb927.2.1250	0.0995958	5.73382	0.810252	hypothetical protein	1360	1305	1434	1026	1156	1175
Tb927.2.1290	0.627636	0.549941	1.46894	hypothetical protein	41	32	33	20	18	22
Tb927.2.1380	0.885415	2.48411	4.30602	leucine-rich repeat protein (LRRP) putative	174	194	224	89	74	118
Tb927.2.1460	0.0979595	1.95435	0.19863	hypothetical protein conserved	85	92	94	84	70	68
Tb927.2.1470	-0.173215	0.287293	0.226545	hypothetical protein conserved	24	32	34	39	24	26
Tb927.2.1560	-0.557643	6.2935	8.92148	peptidyl-prolyl cis-trans isomerase putative	1570	1630	1623	2144	2006	2075
Tb927.2.1600	-0.0360509	5.14766	0.241744	invariant surface glycoprotein putative	763	810	816	653	779	718
Tb927.2.1680	-0.532969	5.14147	5.80462	peptidyl-prolyl cis-trans isomerase putative	711	708	735	1006	852	874
Tb927.2.1700	0.289468	6.91786	3.95354	Enriched in surface-labeled proteome protein 10	2861	3000	2996	2207	2065	2083
Tb927.2.1720	0.0806512	3.59452	0.266428	hypothetical protein conserved	283	304	306	235	264	242
Tb927.2.1730	-0.210812	3.9618	1.26685	hypothetical protein conserved	374	374	296	315	395	350
Tb927.2.1740	0.595069	3.98573	4.95026	hypothetical protein conserved	417	370	415	205	243	250
Tb927.2.1760	0.289823	7.54874	5.72744	EGF-like domain-containing protein putative	4773	4770	4815	3291	3502	3511
Tb927.2.1780	0.0883619	4.17455	0.51073	GlcNAc-PI synthesis protein	464	395	412	357	351	340
Tb927.2.1790	-0.152366	3.70618	1.0749	hypothetical protein conserved	262	293	301	263	297	275
Tb927.2.1800	-0.146938	7.32849	2.37856	DNA polymerase delta catalytic subunit putative	3715	3575	3801	3593	3496	3680
Tb927.2.1810	-1.169	6.76334	14.197	chromatin-remodeling complex atpase chain iswi	1849	1768	1940	3693	3709	3558
Tb927.2.1820	0.242223	4.09698	1.36168	CAMK/CAMKL family protein kinase putative	400	441	443	339	303	310
Tb927.2.1850	-0.108845	6.14206	1.52742	Tetratricopeptide repeat putative	1567	1612	1643	1503	1570	1489
Tb927.2.1860	-0.466005	5.44527	5.24119	RNA-editing substrate binding complex protein RESC9	857	889	862	992	1109	1060
Tb927.2.1890	0.320697	5.73506	3.86532	E2-like ubiquitin-conjugation enzyme	1377	1462	1298	1032	960	912
Tb927.2.1895	0.542427	6.71882	4.97366	unspecified product	2649	3309	3205	1792	1834	1897
Tb927.2.1920	0.243546	6.95284	3.9889	expression site-associated gene 5 (ESAG5) protein putative	2651	2894	2859	1996	2166	2068
Tb927.2.2015	0.135448	3.51931	0.663216	hypothetical protein	302	247	259	213	239	193
Tb927.2.2020	-0.162744	4.91665	1.37732	expression site-associated gene 3 (ESAG3) protein putative	607	706	680	631	686	641
Tb927.2.2060	-0.384012	4.93801	3.39619	variant surface glycoprotein (VSG)-related putative	576	709	659	669	753	805
Tb927.2.2070	0.274876	3.60451	1.97942	hypothetical protein	302	289	369	241	226	229
Tb927.2.2090	0.209901	7.83434	2.80344	SUMO-interacting motif-containing protein	5729	6138	6067	4570	4450	4581
Tb927.2.2120	0.560365	6.77124	8.06517	Serine/threonine-protein kinase NEK22 putative	3204	3192	2985	1890	1816	1871
Tb927.2.2130	0.195037	5.67229	2.67009	small GTP-binding protein RAB6 putative	1279	1313	1343	1018	1002	995
Tb927.2.2140	0.103438	3.07387	0.385636	hypothetical protein conserved	186	232	181	170	165	154
Tb927.2.2160	-0.284815	6.81232	2.96876	paraflagellar rod component putative	2524	2599	2564	2772	2631	2809
Tb927.2.2180	-0.0711985	5.00625	0.514567	ribosomal RNA processing protein 41B	780	731	735	636	725	709
Tb927.2.2190	0.0156611	5.8597	0.0789498	histone deacetylase 3	1363	1380	1449	1152	1190	1296
Tb927.2.2200	-0.21449	4.0733	1.88035	hypothetical protein conserved	357	390	352	355	414	350
Tb927.2.2210	-0.22229	5.94352	3.44574	hypothetical protein conserved	1360	1357	1374	1279	1460	1449
Tb927.2.2220	-0.358311	4.11204	3.3047	hypothetical protein conserved	337	340	338	325	401	416
Tb927.2.2230	-0.554377	6.67361	10.2299	hypothetical protein conserved	2186	2248	2180	2849	2866	2804
Tb927.2.2240	0.549249	7.31957	9.04453	exportin-T putative	4613	4204	4119	2614	2617	2518
Tb927.2.2260	0.412627	7.29617	4.82366	phosphatidylinositol kinase related protein putative	4138	4133	4174	2890	2547	2758
Tb927.2.2270	0.104929	4.72453	0.774001	hypothetical protein conserved	634	636	593	445	543	532
Tb927.2.2320	0.0699904	1.49333	0.106263	hypothetical protein	79	70	83	54	76	64
Tb927.2.2340	-0.162695	4.42102	1.08588	Glycerophosphoryl diester phosphodiesterase family putative	453	489	447	447	477	440
Tb927.2.2360	0.0448703	4.72314	0.21607	Ankyrin repeats (3 copies)/Zinc finger C3HC4 type (RING finger) putative	618	552	590	448	556	493
Tb927.2.2370	-0.0154576	7.35015	0.123432	Vps51/Vps67 putative	3809	3583	3738	3177	3380	3311
Tb927.2.2380	0.194112	6.44394	3.40389	glycosyltransferase (GlcNAc) putative	2155	2160	2149	1631	1680	1645
Tb927.2.2390	0.474769	6.0735	7.25165	hypothetical protein conserved	1858	1768	1826	1167	1140	1133
Tb927.2.2400	0.358123	6.20564	5.78394	glycosyltransferase (GlcNAc) putative	1787	1802	1912	1218	1236	1311
Tb927.2.2410	-0.250942	5.73177	3.76077	hypothetical protein conserved	1166	1134	1113	1065	1277	1222
Tb927.2.2430	-0.278029	4.80771	3.57385	casein kinase II alpha chain	592	598	609	607	673	634
Tb927.2.2440	-0.0941236	7.20585	1.27404	proteasome regulatory non-ATPase subunit 6	3329	3434	3383	3125	3186	3189
Tb927.2.2450	0.141312	5.6684	1.52421	ribosomal RNA methyltransferase putative	1405	1277	1162	952	1049	1055
Tb927.2.2460	-0.237102	4.69582	2.09281	ubiquitin-conjugating enzyme E2 putative	579	568	608	568	630	617
Tb927.2.2470	-0.0366962	6.25262	0.280976	Kinetoplastid RNA editing protein 1	1647	1693	1770	1514	1495	1589
Tb927.2.2490	-0.326158	6.39712	5.48406	hypothetical protein	1881	2039	1932	2190	2076	2168
Tb927.2.2500	-0.233086	4.16632	2.285	hypothetical protein conserved	399	377	359	377	405	388
Tb927.2.2510	-0.640122	5.98888	7.95909	Mitochondrial outer membrane protein porin 1	970	1163	1158	1420	1580	1503
Tb927.2.2520	-0.528212	6.06396	7.16222	Mitochondrial outer membrane protein porin 2	1108	1277	1270	1430	1659	1539
Tb927.2.2530	0.0217322	6.44451	0.145784	hypothetical protein conserved	2276	1945	2114	1812	1924	1736
Tb927.2.2540	-0.356675	3.23184	1.82737	Ribosome biogenesis protein SLX9 putative	194	203	168	177	238	220
Tb927.2.2550	0.285277	5.78115	3.3081	hypothetical protein conserved	1498	1370	1477	940	1166	1023
Tb927.2.2570	0.416261	4.16242	3.29793	hypothetical protein conserved	426	394	458	267	274	299
Tb927.2.2580	0.210054	6.93865	4.4287	hypothetical protein conserved	3285	3154	3168	2343	2509	2433
Tb927.2.2590	0.0242269	4.21258	0.0836309	hypothetical protein conserved	436	433	381	347	377	354
Tb927.2.2650	-0.0809117	7.72993	0.443868	hypothetical protein conserved	5165	4547	5383	4808	4470	4719
Tb927.2.2670	-0.30341	7.42564	3.35082	histone H4 variant	4017	4536	4654	4539	4702	5065
Tb927.2.2720	-0.0677363	5.13278	0.344936	STE/STE7 protein kinase putative	818	697	805	662	744	727
Tb927.2.2770	-0.390289	6.81476	3.00961	hypothetical protein conserved	2626	3182	2882	3517	3228	3245
Tb927.2.2830	-0.562258	3.34597	3.25251	hypothetical protein conserved	194	234	222	306	282	254
Tb927.2.2860	-0.325739	5.1228	5.27298	hypothetical protein conserved	775	706	750	820	822	810
Tb927.2.2880	-0.146361	4.85642	1.27609	TPR repeat/Tetratricopeptide repeat putative	665	642	614	644	612	608
Tb927.2.2900	0.121377	5.02549	0.950031	ARP2/3 complex subunit putative	804	758	766	647	577	652
Tb927.2.2910	-0.259659	5.37811	3.96122	WD40 repeat-containing protein	947	863	917	926	932	1005
Tb927.2.2920	-0.0402016	5.02523	0.26038	UAA transporter family putative	818	855	763	705	743	749
Tb927.2.2940	-0.0594079	4.84052	0.258361	MICOS complex subunit 32	618	683	610	467	602	679
Tb927.2.2950	-0.67461	5.46076	7.93615	Nop14-like family putative	944	790	849	1133	1255	1228
Tb927.2.2970	-0.45715	3.75199	3.79054	mitochondrial carrier protein	283	282	311	300	400	356
Tb927.2.2990	0.00328258	6.0057	0.0138638	DNA-directed RNA polymerase III subunit RPC3 putative	1600	1508	1331	1284	1362	1237
Tb927.2.3000	-0.117622	5.54069	1.37348	hypothetical protein conserved	1018	1105	1035	952	1007	1047
Tb927.2.3020	-0.429629	6.13501	7.65578	Component of motile flagella 76	1422	1437	1437	1652	1732	1692
Tb927.2.3030	1.06179	7.71771	11.6564	ATP-dependent Clp protease subunit heat shock protein 78 (HSP78) putative	6618	6820	6557	2952	2569	2874
Tb927.2.3055	0.120039	3.78453	0.713679	hypothetical protein	309	330	337	240	261	287
Tb927.2.3080	0.266338	7.69356	2.67662	cytochrome b5-dependent oleate desaturase	5454	5795	5816	4228	4157	4061
Tb927.2.3090	0.231355	6.14439	2.77727	hypothetical protein conserved	2473	2315	2121	1767	1617	1773
Tb927.2.3160	0.0760386	5.21329	0.591832	Gar1/Naf1 RNA binding region putative	870	925	838	701	737	753
Tb927.2.3180	-0.307306	6.20436	5.05865	kinetoplast polyadenylation/uridylation factor 1	1458	1613	1549	1656	1634	1725
Tb927.2.3190	-0.343055	3.42127	2.46832	Got1/Sft2-like family putative	204	245	205	221	247	260
Tb927.2.3270	-0.458766	5.30794	5.26576	65 kDa invariant surface glycoprotein	724	763	821	923	919	941
Tb927.2.3265	0.308881	5.37775	3.35304	unspecified product	1044	1037	1093	766	725	756
Tb927.2.3275	0.0365147	4.65571	0.187791	unspecified product	593	601	625	494	528	534
Tb927.2.3280	0.292313	7.15369	2.82219	65 kDa invariant surface glycoprotein	3263	3745	3811	2539	2497	2717
Tb927.2.3295	-0.0809947	5.26325	0.531387	unspecified product	844	874	941	834	788	845
Tb927.2.3290	0.179475	4.95276	1.16286	65 kDa invariant surface glycoprotein	703	768	819	595	569	610
Tb927.2.3285	0.0846955	6.4858	0.589029	unspecified product	2018	2096	2305	1795	1714	1801
Tb927.2.3300	0.142409	5.20297	0.978914	65 kDa invariant surface glycoprotein	851	873	970	738	702	701
Tb927.2.3315	0.078052	6.35217	0.552296	unspecified product	1801	1866	2045	1585	1523	1639
Tb927.2.3310	0.201708	6.10163	1.92308	65 kDa invariant surface glycoprotein	1587	1691	1796	1343	1259	1268
Tb927.2.3305	-0.0924486	5.42789	0.645267	unspecified product	926	952	1059	950	923	874
Tb927.2.3320	0.190255	7.8224	1.97003	65 kDa invariant surface glycoprotein	5189	5445	5921	4157	4223	4353
Tb927.2.3330	0.463334	2.39663	2.54449	hypothetical protein	114	131	129	70	86	82
Tb927.2.3340	-0.0956643	4.79932	0.638566	hypothetical protein	521	547	586	550	491	509
Tb927.2.3370	0.154888	5.62037	1.18549	UDP-Gal or UDP-GlcNAc-dependent glycosyltransferase putative	1263	1152	1296	978	952	993
Tb927.2.3390	0.242542	6.32577	5.01442	hypothetical protein conserved	1892	1904	1919	1365	1467	1406
Tb927.2.3400	0.222002	5.10104	2.634	PRP19-related complex protein 3	817	825	763	623	611	574
Tb927.2.3420	0.258431	5.18348	3.25926	hypothetical protein conserved	910	1078	1018	730	736	739
Tb927.2.3440	0.141727	5.17501	0.948192	cysteine peptidase Clan CA family C51 putative	786	878	838	597	751	643
Tb927.2.3460	0.984587	5.82761	12.891	cysteine peptidase Clan CA family C51 putative	1543	1716	1610	696	754	709
Tb927.2.3480	-0.263826	5.83312	2.89143	transcription elongation factor s-II putative	1188	1306	1314	1183	1397	1434
Tb927.2.3580	-0.286304	7.39651	2.14428	transcription elongation factor s-II putative	3533	4082	4089	4245	3949	4328
Tb927.2.3610	0.0655893	5.53206	0.41578	mitochondrial ATP synthase subunit g	1107	1059	1063	860	885	961
Tb927.2.3620	0.246399	6.78233	4.70296	GTP-binding elongation factor Tu family putative	2822	2679	2644	1911	2040	2071
Tb927.2.3660	0.297664	8.13313	3.97863	paraflagellar rod component putative	6893	6710	7027	4956	4875	4888
Tb927.2.3720	0.282419	4.01527	1.7077	ubiquitin-conjugating enzyme putative	373	408	443	295	298	290
Tb927.2.3730	-0.108465	5.39746	0.982644	hypothetical protein conserved	984	949	1014	921	963	903
Tb927.2.3750	-0.367092	5.15653	5.20137	Domain of unknown function (DUF4520) putative	758	682	721	809	807	828
Tb927.2.3780	-0.813627	7.56536	10.3186	translation initiation factor IF-2 putative	3486	3962	3808	5816	5758	5784
Tb927.2.3800	0.437857	7.09444	8.13726	RNA-editing substrate binding complex protein RESC2	4059	3868	3717	2423	2550	2565
Tb927.2.3880	0.369408	6.00363	2.96456	heterogeneous nuclear ribonucleoproteins F/H homologue	1618	1861	1670	1306	1087	1101
Tb927.2.3910	0.0261703	5.5467	0.1198	beta-ketoacyl-ACP synthase	1127	1090	1012	898	974	909
Tb927.2.3920	0.472094	4.51276	3.7663	Complex 1 protein (LYR family) putative	645	629	554	395	360	400
Tb927.2.3930	-0.127965	5.95437	1.94117	dna replication licensing factor mcm3	1446	1364	1425	1306	1357	1396
Tb927.2.3960	0.1769	4.27144	1.29482	chaperone protein DnaJ putative	552	491	457	401	392	370
Tb927.2.3970	0.186199	6.05971	3.08792	hypothetical protein conserved	1810	1697	1558	1280	1335	1288
Tb927.2.3990	0.0561304	6.70327	0.482821	GRIP-related Arf-binding domain containing protein putative	2453	2467	2355	1904	2109	2126
Tb927.2.4000	0.408443	6.48847	7.17008	zinc finger protein C2H2 type putative	2598	2371	2277	1601	1642	1543
Tb927.2.4020	0.175473	6.0349	2.65058	NEDD8-activating enzyme E1 regulatory subunit putative	1597	1495	1476	1163	1214	1170
Tb927.2.4050	-0.050446	6.87294	0.446478	zinc finger protein LIM-type putative	2663	2798	2762	2323	2631	2520
Tb927.2.4060	-0.110287	6.84667	1.50602	Dynein intermediate chain 138	2623	2560	2563	2310	2490	2535
Tb927.2.4090	0.196101	6.23999	3.46632	signal recognition particle receptor beta subunit putative	1905	1912	1868	1501	1419	1431
Tb927.2.4110	0.169668	6.53201	3.40396	Mitochondrial-processing peptidase subunit alpha	2335	2315	2285	1771	1856	1781
Tb927.2.4130	-0.0414831	6.68189	0.403731	enoyl-CoA hydratase/Enoyl-CoA isomerase/3-hydroxyacyl-CoA dehydrogenase putative	2533	2414	2404	2106	2277	2253
Tb927.2.4140	0.571812	7.03265	10.3871	hypothetical protein conserved	3790	3723	3553	2130	2301	2099
Tb927.2.4150	0.132224	5.75852	1.2537	hypothetical protein conserved	1279	1232	1240	949	1012	1041
Tb927.2.4160	0.0525585	6.03375	0.438368	hypothetical protein conserved	1588	1536	1573	1346	1369	1257
Tb927.2.4200	0.519176	4.28357	6.08504	CMGC/CLK family protein kinase putative	527	520	486	307	322	309
Tb927.2.4210	-0.294861	8.05813	4.88209	Phosphoenolpyruvate carboxykinase [ATP] glycosomal	5543	5854	5959	6273	6181	6224
Tb927.2.4230	0.229949	8.57387	2.39846	NUP-1 protein putative	9213	10329	9604	7182	7009	7609
Tb927.2.4240	0.0120923	5.11651	0.0745058	GTP binding protein putative	876	875	851	685	794	785
Tb927.2.4280	0.481354	6.64099	6.36867	kinetoplastid-specific dual specificity phosphatase putative	2732	2774	2485	1659	1767	1594
Tb927.2.4330	0.0423902	6.50758	0.432541	paraflagellar rod protein 5 putative	2231	2296	2232	1777	1969	2013
Tb927.2.4340	0.23825	5.0906	3.73935	hypothetical protein conserved	897	872	839	632	661	646
Tb927.2.4370	0.801019	7.75696	9.73895	trypanothione synthetase	6204	6486	6391	3241	3088	3275
Tb927.2.4380	0.0343195	5.05264	0.145264	NADH dehydrogenase (ubiquinone) 1 alpha subcomplex subunit putative	877	742	754	641	721	670
Tb927.2.4390	0.0289773	6.3667	0.181632	double-strand break repair protein MRE11	1983	1976	1910	1594	1807	1646
Tb927.2.4400	-0.446365	6.50201	6.69962	SSU ribosomal protein mitochondrial putative	1813	1777	1990	2176	2242	2253
Tb927.2.4410	0.334056	6.46972	4.1433	Eukaryotic protein of unknown function (DUF846) putative	2305	2242	2182	1624	1569	1487
Tb927.2.4420	0.763943	5.96722	12.3782	MIZ/SP-RING zinc finger putative	1902	1774	1752	956	915	931
Tb927.2.4440	0.336065	5.99662	4.76824	hypothetical protein	2004	1793	1934	1339	1263	1378
Tb927.2.4445	0.279901	5.81711	3.77346	hypothetical protein conserved	1568	1567	1677	1124	1152	1201
Tb927.2.4460	0.264313	6.53569	5.21298	Kinetoplast ribosomal PPR-repeat containing protein 21	2387	2307	2247	1583	1716	1770
Tb927.2.4470	0.332155	5.92637	3.62411	hypothetical protein conserved	1629	1566	1424	1018	1150	1050
Tb927.2.4480	-0.0216804	5.57171	0.140851	hypothetical protein conserved	1208	1153	1111	1051	1018	1021
Tb927.2.4510	0.279046	6.77732	4.89119	cdc2-related kinase 9	2710	2731	2693	1923	1992	1965
Tb927.2.4520	-0.262037	7.64413	4.90453	hypothetical protein conserved	4447	4531	4540	4666	4703	4850
Tb927.2.4530	-0.0578136	5.44864	0.438554	hypothetical protein conserved	1102	966	944	883	956	910
Tb927.2.4540	0.0371412	5.49664	0.287486	Small nuclear ribonucleoprotein-associated protein B (snRNP-B) (Sm protein B) (Sm-B) (SmB) putative	1152	1147	1071	951	954	975
Tb927.2.4550	-0.697571	6.44871	11.0525	2'-O-ribose RNA methyltransferase SPB1 homolog	1682	1810	1745	2520	2500	2430
Tb927.2.4560	-0.142605	5.07278	1.21433	Rab-GTPase-TBC domain containing protein putative	790	765	761	752	750	740
Tb927.2.4580	0.111104	7.45585	1.1531	UNC119	4368	4808	4537	3785	3722	3630
Tb927.2.4590	-0.888318	7.69753	11.0621	branched-chain amino acid aminotransferase putative	3872	3961	4068	6282	6545	6501
Tb927.2.4610	-0.631468	6.49959	9.02151	branched-chain amino acid aminotransferase putative	1862	1914	1847	2565	2581	2494
Tb927.2.4620	0.335982	5.37678	5.7723	Transmembrane adaptor Erv26 putative	1132	1112	1086	746	802	766
Tb927.2.4650	-0.0687141	4.58097	0.39805	hypothetical protein conserved	561	528	492	454	475	525
Tb927.2.4670	0.249776	4.68038	2.15336	hypothetical protein conserved	655	627	701	476	495	492
Tb927.2.4680	0.562956	5.18735	7.65249	hypothetical protein conserved	1010	962	1014	591	642	540
Tb927.2.4700	0.479864	4.57023	4.37513	succinate dehydrogenase subunit	684	670	674	446	424	405
Tb927.2.4710	-0.486113	8.37932	7.08997	RNA-binding protein putative	7553	7736	7889	9660	9378	9435
Tb927.2.4720	-0.0480199	5.10861	0.367636	dolichyl-P-Man:GDP-Man7GlcNAc2-PP-dolichyl alpha-1 6-mannosyltransferase putative	821	863	882	771	752	804
Tb927.2.4740	-1.26138	3.28275	7.55837	mitochondrial ribosomal protein l11	132	139	135	246	336	273
Tb927.2.4750	-0.443392	4.03073	2.19155	hypothetical protein conserved	335	316	317	345	410	400
Tb927.2.4760	0.63225	5.93051	10.7834	hypothetical protein conserved	1697	1602	1647	924	909	965
Tb927.2.4780	-0.324541	6.52396	5.81771	hypothetical protein conserved	2047	2055	2034	2074	2371	2298
Tb927.2.4795	0.203142	4.99994	1.55749	hypothetical protein	767	810	763	580	605	598
Tb927.2.4800	0.000706947	5.97209	0.00374062	hypothetical protein conserved	1496	1417	1366	1277	1200	1272
Tb927.2.4810	-0.0725299	7.98865	0.774001	Component of motile flagella 5	6008	6242	5963	5654	5432	5708
Tb927.2.4830	-0.673215	5.44271	7.65139	TFIIF-stimulated CTD phosphatase putative	853	859	807	1116	1230	1178
Tb927.2.4840	0.0625875	4.09353	0.271803	Vitamin K epoxide reductase family putative	441	402	399	333	365	345
Tb927.2.4850	0.0748619	6.83465	0.541819	Phosducin putative	2722	2725	2785	2331	2168	2354
Tb927.2.4870	-0.00448183	5.28299	0.0229183	kinetoplastid-specific dual specificity phosphatase putative	858	852	864	735	780	750
Tb927.2.4890	-1.16203	3.34851	5.53629	mitochondrial ribosomal protein l11	152	172	141	262	367	285
Tb927.2.4900	-0.251829	3.55999	0.999916	hypothetical protein conserved	235	253	263	227	277	281
Tb927.2.4920	0.836729	4.81077	10.7969	hypothetical protein conserved	779	768	755	385	359	386
Tb927.2.4925	0.0210528	3.80049	0.0905665	hypothetical protein	330	331	312	269	279	293
Tb927.2.4930	0.0482454	5.2069	0.284849	esterase putative	888	845	872	739	703	767
Tb927.2.4950	-0.212444	6.03447	2.46407	zinc finger protein RanBP2-type putative	1563	1352	1552	1452	1576	1512
Tb927.2.4955	0.263708	3.62189	1.71042	unspecified product	299	308	295	222	239	198
Tb927.2.4970	-0.449437	5.35956	5.34477	UV radiation resistance protein and autophagy-related subunit 14 putative	855	790	761	927	966	988
Tb927.2.4980	0.496899	5.94662	6.88207	EMG1/NEP1 methyltransferase putative	1686	1617	1558	1037	1022	961
Tb927.2.4990	-0.253466	6.38825	5.0901	hypothetical protein conserved	1837	1774	1757	1857	1918	1837
Tb927.2.5000	-0.755439	5.11934	8.90695	hypothetical protein conserved	675	613	669	943	1000	955
Tb927.2.5010	0.150267	6.28367	2.44202	Meiotic cell cortex C-terminal pleckstrin homology putative	1906	1845	1815	1450	1456	1492
Tb927.2.5020	-0.0743327	6.93785	0.792336	acyl-CoA oxidase putative	2924	2727	2774	2660	2620	2497
Tb927.2.5030	-0.296356	6.45014	6.30514	transcription elongation factor SPT5 putative	1858	1879	1901	1933	2099	2043
Tb927.2.5040	-0.458578	5.09167	6.43748	MORN repeat putative	641	678	682	751	824	838
Tb927.2.5050	-0.0970863	5.38709	0.87311	protein phosphatase 2C putative	927	938	955	831	960	856
Tb927.2.5060	-0.593119	7.32812	8.95349	GTP binding protein putative	3477	3480	3506	4674	4686	4483
Tb927.2.5070	-0.314931	3.26862	1.77204	hypothetical protein conserved	169	188	199	200	213	194
Tb927.2.5080	-0.140969	4.91718	1.27353	hypothetical protein conserved	671	629	659	575	639	681
Tb927.2.5120	0.21451	4.96078	1.79738	Vesicle-associated membrane protein 7	781	734	766	569	578	577
Tb927.2.5130	0.199327	5.98689	2.57675	hypothetical protein conserved	1706	1570	1545	1196	1269	1217
Tb927.2.5140	-0.0634536	4.14784	0.240456	hypothetical protein conserved	467	437	363	357	409	395
Tb927.2.5150	-0.307991	6.48202	5.72854	TPR-repeat protein putative	1920	1938	1903	1974	2122	2161
Tb927.2.5160	-1.20934	7.96378	13.2497	Chaperone protein DnaJ 2	4066	4473	4345	8763	8943	8434
Tb927.2.5180	-0.0846168	5.65269	0.725403	aldo-keto reductase putative	1195	1090	1100	1043	1126	979
Tb927.2.5190	-0.0172546	4.92064	0.0849339	Homologous-pairing protein 2 homolog	761	782	772	668	675	712
Tb927.2.5200	0.0441464	6.85474	0.387059	hypothetical protein conserved	2863	2600	2666	2310	2302	2300
Tb927.2.5210	-0.159218	5.40398	1.74401	beta-ketoacyl-ACP reductase	1047	919	939	955	960	929
Tb927.2.5220	-0.0811494	5.71543	0.650866	hypothetical protein conserved	1217	1069	1102	938	1104	1102
Tb927.2.5230	-0.348399	4.64975	4.01533	CAMK family pseudokinase putative	484	505	493	555	554	546
Tb927.2.5240	-0.453891	5.93122	7.67634	pre-mRNA splicing factor 19	1315	1232	1176	1474	1476	1521
Tb927.2.5250	0.0338291	6.14484	0.267938	tubulin-tyrosine ligase putative	1861	1662	1624	1468	1450	1489
Tb927.2.5260	-0.0570729	5.06818	0.331427	hypothetical protein conserved	806	726	757	703	699	686
Tb927.2.5270	-0.0450133	9.37101	0.218118	dynein heavy chain putative	14907	15725	15576	14641	12983	14169
Tb927.2.5280	0.0782634	7.17697	0.772249	Enriched in surface-labeled proteome protein 1	3540	3534	3485	2908	2977	2887
Tb927.2.5290	1.09028	4.83862	10.849	hypothetical protein conserved	820	784	801	276	354	361
Tb927.2.5300	0.996233	4.9538	10.5645	hypothetical protein conserved	816	844	841	329	383	388
Tb927.2.5310	1.02185	5.49974	10.4429	hypothetical protein conserved	1167	1159	1244	450	557	536
Tb927.2.5320	1.38913	4.13244	12.6469	hypothetical protein conserved	523	483	494	158	162	182
Tb927.2.5330	1.23436	3.42666	9.12934	hypothetical protein conserved	311	283	313	104	125	109
Tb927.2.5340	1.08062	3.72297	7.3271	hypothetical protein conserved	313	331	378	122	151	151
Tb927.2.5350	1.12469	4.86066	12.6903	hypothetical protein conserved	810	815	861	322	336	342
Tb927.2.5360	1.02719	4.83867	11.1646	hypothetical protein conserved	780	824	823	308	379	358
Tb927.2.5410	-0.00444385	6.2307	0.029239	ABC transporter family-like protein	1610	1616	1733	1413	1538	1414
Tb927.2.5440	0.396573	6.44506	7.49854	hypothetical protein conserved	2402	2300	2272	1430	1646	1572
Tb927.2.5480	0.0692383	5.31096	0.626632	hypothetical protein conserved	959	964	998	798	792	852
Tb927.2.5500	0.784314	5.83002	10.0778	hypothetical protein conserved	1583	1600	1546	787	792	829
Tb927.2.5530	0.335803	6.53821	5.49443	Present in the outer mitochondrial membrane proteome 22-1	2310	2247	2339	1546	1618	1629
Tb927.2.5540	0.0541131	6.05181	0.362992	hypothetical protein conserved	1543	1551	1731	1293	1445	1341
Tb927.2.5600	0.0205085	5.97752	0.113325	hypothetical protein conserved	1548	1410	1574	1219	1352	1349
Tb927.2.5610	0.370448	6.27687	5.213	Present in the outer mitochondrial membrane proteome 22B	1950	1874	1916	1179	1371	1346
Tb927.2.5630	0.765485	5.85019	8.13623	hypothetical protein conserved	1560	1629	1569	794	810	851
Tb927.2.5650	0.0788058	5.46146	0.79566	hypothetical protein conserved	1132	1056	1109	904	951	883
Tb927.2.5660	-0.703334	5.76831	11.0024	adenylate kinase putative	1077	1065	1090	1563	1596	1457
Tb927.2.5720	0.838505	0.844771	2.91217	hypothetical protein	49	44	48	22	24	23
Tb927.2.5750	0.0420625	6.3455	0.395263	tyrosyl-DNA Phosphodiesterase (Tdp1) putative	2032	2050	1982	1651	1796	1720
Tb927.2.5760	-0.168738	6.03681	1.19358	Flagellar Member 8	1536	1488	1541	1484	1451	1565
Tb927.2.5800	-0.338317	5.51828	4.98775	sedoheptulose-1 7-bisphosphatase	1042	955	1026	1162	1111	1078
Tb927.2.5810	-0.196288	7.28871	3.81093	Holliday-junction resolvase-like of SPT6/SH2 domain containing protein putative	3375	3313	3356	3432	3346	3313
Tb927.2.5820	-0.411563	6.4052	5.67976	hypothetical protein conserved	1734	1546	1762	1971	1938	1972
Tb927.2.5830	-0.211829	4.75654	1.93077	hypothetical protein conserved	641	545	582	626	605	564
Tb927.2.5850	0.342052	5.74836	4.47117	small nuclear ribonucleoprotein SmD2	1544	1382	1362	1029	988	948
Tb927.2.5860	0.269599	4.40279	1.78056	hypothetical protein conserved	500	553	493	365	387	373
Tb927.2.5870	0.359379	6.01217	3.36421	hypothetical protein conserved	1672	1669	1666	1229	1056	1136
Tb927.2.5890	-0.10652	5.43284	0.818026	hypothetical protein conserved	1000	985	940	847	988	928
Tb927.2.5900	-0.112309	6.1037	0.998849	hypothetical protein conserved	1679	1461	1559	1420	1569	1466
Tb927.2.5910	0.0448412	9.13639	0.17171	40S ribosomal protein S13 putative	13437	12813	11852	12137	10242	9966
Tb927.2.5930	0.134272	6.72104	2.39846	hypothetical protein conserved	2597	2609	2591	2052	2092	2087
Tb927.2.5950	-0.38234	6.16655	7.04807	hypothetical protein conserved	1562	1588	1474	1672	1795	1820
Tb927.2.5970	-0.420766	6.16565	7.98161	hypothetical protein conserved	1538	1463	1538	1725	1827	1778
Tb927.2.5980	0.218906	6.47924	3.10672	chaperone protein ClpB1 putative	2147	2282	2221	1584	1654	1775
Tb927.2.6000	-0.947161	8.14165	8.39887	glycosylphosphatidylinositol-specific phospholipase C	5100	5950	5894	9618	9575	9478
Tb927.2.6050	-0.0680367	8.1268	0.638509	beta prime COP protein	6488	6490	6532	5962	5930	6045
Tb927.2.6070	0.303075	6.4831	5.08731	mitochondrial RNA binding complex 1 subunit	2530	2232	2181	1650	1701	1582
Tb927.2.6080	0.18229	6.35494	2.74407	hypothetical protein conserved	2040	1871	1946	1451	1625	1452
Tb927.2.6090	0.0380267	8.44342	0.183454	60S ribosomal protein L44	7744	8209	8101	7404	6677	6459
Tb927.2.6100	0.339065	7.38912	4.4543	hypothetical protein conserved	4196	4531	4534	3136	2954	3105
Tb927.2.6130	0.509248	7.24312	9.98717	ABC transporter putative	4306	4274	4020	2566	2633	2564
Tb927.2.6150	-0.732652	5.43916	9.58392	adenosine transporter 2	805	821	895	1293	1197	1184
Tb927.2.6180	0.807581	5.66115	7.61447	iron/ascorbate oxidoreductase family protein putative	1140	1233	1218	636	552	611
Tb927.2.6200	-0.363119	3.73817	2.42073	adenosine transporter 2 putative	247	291	287	316	303	312
Tb927.2.6210	0.712508	4.67669	5.3743	iron/ascorbate oxidoreductase family protein putative	519	586	591	296	300	312
Tb927.2.6220	-0.33907	4.57852	2.26592	adenosine transporter 2 putative	382	517	520	548	478	549
Tb927.2.6240	-0.552795	1.53039	1.7541	adenosine transporter 2	51	58	71	67	78	87
Tb927.2.6280	-0.554966	0.299155	1.27184	adenosine transporter 2 putative	19	34	19	30	33	30
Tb927.2.6320	0.603002	6.24821	5.02948	adenosine transporter 2 putative	1950	2444	2163	1361	1171	1254
Tb927.3.370	1.26485	-1.07934	1.11307	variant surface glycoprotein (VSG atypical) putative	12	8	8	4	4	2
Tb927.3.440	0.368156	0.00914068	0.428734	variant surface glycoprotein (VSG) putative	24	24	14	18	15	9
Tb927.3.510	-0.354476	-1.08748	0.358015	hypothetical protein conserved	6	10	8	11	6	10
Tb927.3.515	0.933106	1.75994	3.72735	unspecified product	81	67	94	35	33	43
Tb927.3.520	-0.567753	3.92961	5.34198	expression site-associated gene 1 (ESAG1) protein putative	295	308	315	386	416	392
Tb927.3.560	-0.0259338	5.59647	0.113963	expression site-associated gene 11 (ESAG11) protein putative	1179	1235	1330	1145	1112	1087
Tb927.3.570	-0.269015	6.09431	2.12436	expression site-associated gene 2 (ESAG2) protein putative	1456	1714	1768	1556	1761	1908
Tb927.3.575	0.00296662	3.23725	0.00813511	unspecified product	227	213	259	193	200	219
Tb927.3.580	0.463383	5.88143	7.61177	leucine-rich repeat protein (LRRP) putative	1519	1533	1680	1006	1024	981
Tb927.3.585	-0.0296906	4.63345	0.137789	hypothetical protein	584	523	515	529	466	456
Tb927.3.590	0.656824	3.10211	3.94565	adenosine transporter putative	242	228	222	104	142	139
Tb927.3.600	1.02353	5.74268	11.034	hypothetical protein	1476	1488	1627	621	723	638
Tb927.3.610	-0.0957132	5.04459	0.838182	N-acetyltransferase complex ARD1 subunit putative	828	801	824	731	738	830
Tb927.3.620	-0.0180189	6.27118	0.110123	ATP-dependent DEAD/H RNA helicase putative	1831	1874	1860	1638	1602	1702
Tb927.3.630	0.103731	4.46912	0.574609	hypothetical protein conserved	517	535	611	444	458	456
Tb927.3.640	0.0257598	6.83936	0.121454	hypothetical protein conserved	2714	2721	2856	2453	2312	2377
Tb927.3.650	-0.148533	2.82207	0.367896	hypothetical protein conserved	191	155	146	173	174	131
Tb927.3.660	-0.375712	2.73646	1.48561	hypothetical protein conserved	154	143	109	144	166	152
Tb927.3.670	0.190076	5.14512	1.79385	hypothetical protein	849	853	898	670	663	666
Tb927.3.680	0.585438	5.37067	7.68157	cytochrome P450 putative	1119	1069	1179	607	702	660
Tb927.3.690	0.272584	6.60487	3.98648	CMGC/RCK protein kinase putative	2416	2372	2408	1778	1754	1692
Tb927.3.700	0.263838	3.99606	1.95831	hypothetical protein conserved	392	398	417	295	329	258
Tb927.3.710	0.165495	4.906	1.24306	RING-variant domain containing protein putative	732	742	708	528	617	562
Tb927.3.720	-0.0784481	8.37129	0.436683	zinc finger protein 3	7536	8580	8400	7601	7315	7795
Tb927.3.730	0.0813815	6.03545	0.720976	hypothetical protein conserved	1554	1550	1579	1211	1286	1386
Tb927.3.740	0.179323	7.40913	2.11997	ZFP family member putative	4329	4249	4456	3533	3208	3350
Tb927.3.750	0.145702	5.18619	1.73212	SET domain protein 12	932	866	898	699	698	740
Tb927.3.760	-0.129593	5.84681	1.66649	hypothetical protein conserved	1382	1373	1244	1242	1343	1252
Tb927.3.770	-0.208794	4.90789	1.85837	Mitochondrial SSU ribosomal protein putative	669	629	599	681	656	585
Tb927.3.780	-0.302747	6.21512	4.87679	proteasome alpha 7 subunit	1552	1605	1525	1602	1756	1709
Tb927.3.790	-0.548625	4.36042	6.4345	zinc finger CCCH domain-containing protein 6 putative	409	391	383	486	538	494
Tb927.3.800	-0.732188	5.43822	8.23513	Vacuolar iron transporter 1 putative	747	797	801	1098	1153	1167
Tb927.3.810	-0.0658387	5.00261	0.404055	hypothetical protein conserved	756	680	680	641	660	641
Tb927.3.820	-0.0497029	4.50291	0.290733	LSU ribosomal protein mitochondrial putative	542	490	517	468	480	458
Tb927.3.830	-0.354143	5.31771	4.78952	flap endonuclease-1 (FEN-1) putative	785	807	752	845	875	908
Tb927.3.840	0.0576861	5.33533	0.384807	hypothetical protein conserved	1072	970	960	782	906	842
Tb927.3.850	-0.21575	5.3788	1.8966	hypothetical protein conserved	862	883	955	785	987	981
Tb927.3.860	0.150525	7.0391	2.43757	Acyl carrier protein mitochondrial	3285	3194	3209	2562	2489	2602
Tb927.3.870	-1.12919	5.63275	13.8666	Histone RNA hairpin-binding protein RNA-binding domain containing protein putative	810	754	835	1586	1545	1471
Tb927.3.880	0.0327298	5.23839	0.212244	Ankyrin repeats (3 copies) putative	922	861	925	753	791	778
Tb927.3.890	0.257034	5.29866	3.09913	hypothetical protein conserved	991	1074	917	684	756	749
Tb927.3.900	0.403968	5.54979	5.5901	PUB domain containing protein putative	1262	1342	1164	802	882	814
Tb927.3.910	0.0372494	5.82806	0.293909	tubulin gamma chain	1250	1358	1300	1086	1108	1147
Tb927.3.920	-0.133908	6.37631	1.70055	EF-hand domain pair putative	1848	1704	1862	1727	1748	1735
Tb927.3.930	-0.550552	10.263	5.175	dynein heavy chain putative	26538	28475	26965	37683	32519	35033
Tb927.3.940	0.0731184	4.36188	0.623809	Complex 1 protein (LYR family) putative	523	513	497	420	433	425
Tb927.3.945	0.136901	4.86219	1.08854	hypothetical protein	717	646	732	558	563	550
Tb927.3.950	-0.305989	5.28469	4.46302	2OG-Fe(II) oxygenase superfamily putative	850	850	821	890	962	882
Tb927.3.960	0.0308482	6.43813	0.232428	protein transport protein Sec61 gamma subunit putative	2085	2200	2155	1858	1820	1851
Tb927.3.970	0.0577242	6.07017	0.35674	Mitoribosomal SSU assembly factor 21	1613	1491	1451	1283	1307	1247
Tb927.3.980	0.137006	6.64576	2.32256	hypothetical protein conserved	2459	2361	2291	1861	1936	1874
Tb927.3.990	-0.178254	5.32548	1.23629	hypothetical protein conserved	808	821	906	754	900	864
Tb927.3.1000	-0.351657	4.57113	2.57284	frataxin	502	503	477	523	577	559
Tb927.3.1010	-0.0612704	8.07193	0.353857	Cytoskeleton-associated protein 64 kDa	5963	6476	6680	5826	5607	6068
Tb927.3.1020	-0.0755122	5.88786	0.825384	Flagellum attachment zone protein 13	1317	1328	1329	1150	1254	1270
Tb927.3.1030	-0.211846	7.22219	2.60913	RNA-binding protein	3519	3447	3466	3702	3474	3416
Tb927.3.1060	-0.591665	6.55459	8.14	cAMP Response Protein 4	1744	2016	1913	2421	2556	2526
Tb927.3.1070	-0.223053	5.72541	3.27076	Peptide chain release factor 1 mitochondrial putative	1155	1163	1110	1066	1249	1196
Tb927.3.1080	-0.0293463	6.05477	0.224834	Present in the outer mitochondrial membrane proteome 23	1457	1353	1470	1308	1253	1269
Tb927.3.1085	-0.028742	4.04773	0.0968777	hypothetical protein	380	402	383	332	404	307
Tb927.3.1090	0.252515	4.89321	2.41032	U1 small nuclear ribonucleoprotein 24 kDa	784	807	782	518	616	614
Tb927.3.1100	-0.242528	4.53906	2.36073	exonuclease putative	516	490	515	490	577	512
Tb927.3.1110	-0.12685	6.00159	1.59141	Putative intraflagellar transport protein A1	1455	1462	1420	1391	1479	1284
Tb927.3.1120	-0.653002	8.51985	7.18048	GTP-binding nuclear protein rtb2 putative	7344	8074	8023	11040	10757	10539
Tb927.3.1130	-0.179225	5.94101	2.38905	DNA polymerase delta subunit 2 putative	1400	1415	1250	1306	1425	1306
Tb927.3.1140	-0.198292	5.49229	2.49336	Surp module putative	987	970	943	904	1009	1006
Tb927.3.1150	0.257898	5.6791	3.88339	Conserved hypothetical ATP binding protein putative	1350	1314	1257	942	1013	921
Tb927.3.1160	-0.11456	4.39508	0.74993	hypothetical protein conserved	470	450	460	449	420	441
Tb927.3.1170	-0.0177294	5.46311	0.127713	TAP42-like family putative	1100	1039	1022	888	989	930
Tb927.3.1180	-0.0640136	6.3704	0.725787	hypothetical protein conserved	2023	2004	1935	1739	1865	1863
Tb927.3.1190	-0.300294	7.94008	3.95573	hypothetical protein conserved	5392	5052	5578	5834	5654	5813
Tb927.3.1200	-0.208024	6.53781	3.47143	EF-hand domain pair putative	2081	1945	1965	1913	1993	2163
Tb927.3.1210	0.0952157	7.40735	1.05927	protein transport protein Sec24	4522	4124	4299	3501	3656	3470
Tb927.3.1220	0.700402	5.43045	10.3076	GIY-YIG catalytic domain containing protein putative	1253	1217	1158	624	668	666
Tb927.3.1230	-0.477666	6.13285	8.05621	Dicer-like protein 2	1384	1427	1460	1679	1754	1785
Tb927.3.1240	-0.50456	5.2192	7.54252	Serine/threonine-protein phosphatase 2A putative	700	675	738	843	893	894
Tb927.3.1250	-0.126374	4.61141	0.855232	DNA-directed RNA polymerase I subunit RPB10	585	535	518	578	521	468
Tb927.3.1260	0.108432	5.03923	0.851634	hypothetical protein conserved	831	785	699	609	666	608
Tb927.3.1270	-0.197861	5.65214	2.57648	PRP38 family putative	1192	1159	1076	1103	1145	1199
Tb927.3.1280	0.106104	5.89691	1.19778	NPL4 family putative	1560	1565	1449	1168	1308	1252
Tb927.3.1290	-0.154707	6.91953	2.22778	cullin 4B putative	2845	2839	2809	2678	2785	2830
Tb927.3.1300	0.0836381	5.74737	0.722733	hypothetical protein conserved	1315	1312	1324	1066	1058	1146
Tb927.3.1310	0.0036524	7.01844	0.0218201	hypothetical protein conserved	3080	3038	2947	2588	2742	2601
Tb927.3.1320	0.154429	7.60505	1.67582	hypothetical protein conserved	4831	4485	4969	3836	3595	3822
Tb927.3.1330	-0.304924	6.33525	5.80636	hypothetical protein conserved	1836	1673	1741	1841	1944	1903
Tb927.3.1340	-0.0382819	6.58779	0.412196	Nuclear cap-binding protein subunit 66	2266	2338	2163	1938	2098	2060
Tb927.3.1350	-0.77223	5.11801	8.69531	U3 small nucleolar RNA-associated protein 4 putative	647	579	625	886	1042	846
Tb927.3.1360	0.213423	6.11585	3.41943	cytosine-specific DNA methylase putative	1806	1671	1591	1249	1351	1233
Tb927.3.1370	0.191311	8.9787	1.2633	40S ribosomal protein S25 putative	12869	12642	11198	10055	9180	8932
Tb927.3.1380	-0.67339	7.69028	9.18016	ATP synthase subunit beta mitochondrial	4027	3935	4215	5856	5456	5716
Tb927.3.1390	0.191411	6.33542	2.26039	LMBR1-like membrane protein putative	1956	1825	1764	1332	1382	1544
Tb927.3.1400	0.244089	5.56164	3.33019	alpha-tubulin N-acetyltransferase putative	1198	1219	1178	843	930	890
Tb927.3.1410	0.164798	6.1479	2.05138	cytochrome oxidase subunit VII	1710	1656	1727	1288	1326	1371
Tb927.3.1420	-0.162148	7.91202	1.47419	hypothetical protein conserved	5681	4961	5849	5434	5432	5316
Tb927.3.1430	-0.539646	4.8273	4.94631	chaperone protein DnaJ putative	477	536	552	606	690	701
Tb927.3.1440	0.117303	6.73733	2.09572	Spastin putative	2585	2596	2500	2005	2092	2114
Tb927.3.1450	-0.0374569	4.63842	0.155643	CorA-like Mg2+ transporter protein putative	557	533	574	421	542	536
Tb927.3.1460	-0.199773	4.45846	1.38666	hypothetical protein	460	519	571	535	510	517
Tb927.3.1470	-0.58104	6.92978	5.34178	variant surface glycoprotein (VSG)-related putative	2668	3450	3295	4155	4206	4001
Tb927.3.1480	1.229	4.11747	10.03	hypothetical protein conserved	533	509	519	166	193	225
Tb927.3.1490	-0.354397	3.48123	1.73749	leucine-rich repeat protein (LRRP) putative	162	212	262	236	244	234
Tb927.3.1500	1.19228	7.16327	9.28611	variant surface glycoprotein (VSG)-related putative	2890	2695	3233	1170	1069	1145
Tb927.3.1510	1.25873	6.17472	9.14408	variant surface glycoprotein (VSG)-related putative	1494	1361	1659	568	484	602
Tb927.3.1520	-0.59812	6.71923	6.22533	variant surface glycoprotein (VSG)-related putative	2389	3009	2793	3501	3820	3566
Tb927.3.1525	-0.139499	5.12894	1.1715	hypothetical protein	789	811	854	830	807	734
Tb927.3.1530	0.0912504	4.64049	0.417587	CorA-like Mg2+ transporter protein putative	589	536	555	389	520	475
Tb927.3.1540	0.217166	3.90717	0.907149	CAAX amino terminal protease putative	385	407	297	220	315	287
Tb927.3.1550	0.315131	6.8965	5.47837	Rab3 GTPase-activating protein catalytic subunit putative	2995	3039	2973	1997	2279	2077
Tb927.3.1560	0.178322	6.01845	2.34311	TRF-Interacting Factor 2	1635	1708	1634	1306	1249	1302
Tb927.3.1570	0.0098345	5.12147	0.0557927	Lapatinib-binding protein kinase 3	871	865	845	693	780	776
Tb927.3.1580	-0.190522	5.55522	1.31976	hypothetical protein conserved	1061	1056	1010	950	1098	1083
Tb927.3.1590	-0.320311	6.63686	5.61932	mitochondrial RNA binding complex 1 subunit	2269	2222	2148	2391	2564	2316
Tb927.3.1600	-0.0115308	5.02661	0.0514994	Mitochondrial import inner membrane translocase subunit 10	748	758	774	665	676	675
Tb927.3.1610	0.448245	6.78829	8.19072	CMGC/CLK family protein kinase putative	2990	2838	2949	1845	1904	1893
Tb927.3.1620	-0.0719637	7.49365	0.807048	ER-golgi trafficking TRAPP I complex 85 kDa subunit putative	4213	4160	4123	3663	3938	3922
Tb927.3.1630	0.159563	2.39157	0.556534	casein kinase 1 putative	115	119	115	90	88	96
Tb927.3.1640	0.442953	4.77074	4.58957	hypothetical protein	868	931	795	587	561	525
Tb927.3.1650	0.526475	4.43532	5.71721	hypothetical protein	651	576	622	409	354	362
Tb927.3.1660	0.490251	6.15527	7.5766	SUMO-interacting motif-containing protein	2023	2023	1834	1270	1167	1232
Tb927.3.1670	-0.470624	6.21509	7.46233	Cilia- and flagella-associated protein 251 putative	1556	1546	1515	1809	1905	1898
Tb927.3.1680	-0.283302	7.3968	5.31126	Eukaryotic translation initiation factor 3 subunit F	4008	4117	4095	4248	4370	4428
Tb927.3.1690	-0.00140193	5.9557	0.00685573	mitochondrial ATP synthase subunit f	1511	1426	1433	1272	1216	1347
Tb927.3.1700	0.0578553	4.93096	0.448329	diacylglycerol acyltransferase putative	767	695	733	618	613	618
Tb927.3.1710	-0.144991	5.85053	1.724	mitochondrial ribosomal protein l24	1410	1380	1324	1241	1423	1327
Tb927.3.1720	0.242911	4.69019	2.5183	hypothetical protein conserved	630	605	675	437	467	512
Tb927.3.1730	0.0535819	5.32499	0.31947	translation elongation factor P putative	1085	992	908	793	872	857
Tb927.3.1740	-0.399355	6.1195	6.84695	hypothetical protein conserved	1546	1585	1520	1711	1872	1799
Tb927.3.1750	0.297512	4.24862	2.88312	Mad2-like HORMA domain containing protein	487	433	483	328	325	348
Tb927.3.1760	0.198947	6.31122	3.16906	chaperone protein DnaJ putative	2010	1985	1854	1471	1480	1517
Tb927.3.1770	0.1602	6.667	2.71006	leucine-rich repeat protein (LRRP) putative	2759	2570	2540	2045	2053	2076
Tb927.3.1780	-0.0428007	4.89537	0.300104	U6 snRNA-associated Sm-like protein LSm8p	730	684	690	613	664	624
Tb927.3.1790	0.159463	6.97913	2.13741	pyruvate dehydrogenase E1 beta subunit putative	3178	3168	3186	2546	2472	2466
Tb927.3.1800	0.0321786	7.74484	0.256494	hypothetical protein conserved	4789	4802	5014	4126	4160	4243
Tb927.3.1810	0.130766	5.48601	1.10329	hypothetical protein conserved	1201	1104	1032	845	963	865
Tb927.3.1820	-0.13891	5.04565	1.43146	mitochondrial RNA binding complex 1 subunit	737	759	731	747	685	718
Tb927.3.1830	0.00296656	5.67321	0.0155441	RMI1 domain-containing protein	1227	1170	1110	1011	1057	1001
Tb927.3.1840	-0.072471	8.66114	0.475411	3-oxo-5-alpha-steroid 4-dehydrogenase putative	9267	9615	9607	8763	8602	8910
Tb927.3.1850	0.399706	6.68111	7.82719	CMGC/MAPK protein kinase putative	3032	2780	2850	1979	1933	1844
Tb927.3.1860	0.0425182	5.62278	0.369351	SET domain protein 30	1181	1187	1153	963	1037	999
Tb927.3.1870	0.802224	5.53496	10.7435	CHAP domain containing protein putative	1430	1324	1229	660	640	702
Tb927.3.1880	-0.066698	5.76457	0.52243	hypothetical protein conserved	1383	1190	1214	1122	1140	1215
Tb927.3.1890	-0.000250218	5.11866	0.00142286	cytochrome c oxidase assembly protein putative	865	857	810	726	757	738
Tb927.3.1900	-0.556764	6.67059	7.65975	conserved protein unknown function	1987	2141	2226	2750	2697	2753
Tb927.3.1910	0.120439	4.43563	0.490798	Histone RNA hairpin-binding protein RNA-binding domain containing protein putative	549	544	500	498	399	387
Tb927.3.1920	0.616735	8.53257	7.99893	General negative regulator of transcription subunit 5	11384	11656	11418	6808	6375	6519
Tb927.3.1930	-0.0927739	5.09612	0.623306	pre-mrna-processing factor 17	811	713	751	663	745	720
Tb927.3.1940	0.101763	4.96654	0.769071	TLP18.3 Psb32 and MOLO-1 founding proteins of phosphatase putative	840	818	735	671	660	624
Tb927.3.1955	-0.053525	3.68026	0.15039	Vacuolar protein sorting-associated protein 55 homolog	276	261	292	211	254	290
Tb927.3.1960	-0.331823	3.77177	2.66632	hypothetical protein conserved	280	285	283	262	352	323
Tb927.3.1970	-0.14722	5.01857	1.48579	phosphopantothenoylcysteine synthetase putative	703	758	698	646	732	720
Tb927.3.1980	0.0685771	4.95698	0.399702	hypothetical protein conserved	803	741	712	581	677	629
Tb927.3.1990	-0.0917062	5.64438	0.775693	Tetratricopeptide repeat protein 29 putative	1214	1161	1087	1045	1084	1106
Tb927.3.2000	-0.138032	4.79757	1.29285	RNA-binding protein putative	667	649	612	589	656	616
Tb927.3.2010	0.0771848	6.07649	0.931437	hypothetical protein conserved	1615	1583	1632	1302	1443	1272
Tb927.3.2020	-0.713142	5.62642	11.1807	kinesin putative	988	946	973	1330	1456	1395
Tb927.3.2030	0.135811	3.73556	0.635902	acylphosphatase putative	322	305	335	255	266	247
Tb927.3.2040	-0.30784	5.83199	3.72782	kinesin putative	1191	1286	1221	1320	1285	1410
Tb927.3.2050	-0.959958	7.23301	11.4125	Minicircle replication factor 172	2711	2667	2864	4867	4645	4548
Tb927.3.2060	0.0471512	5.34447	0.336884	STE20-like serine/threonine-protein kinase putative	979	1031	1045	792	908	895
Tb927.3.2070	-0.409535	6.40897	6.49231	hypothetical protein conserved	1889	1695	1803	1988	2228	2061
Tb927.3.2080	0.205386	5.84383	3.57527	hypothetical protein conserved	1530	1479	1494	1136	1148	1141
Tb927.3.2090	-0.336391	5.46885	4.88077	Xaa-Pro aminopeptidase putative	964	911	902	958	1093	1025
Tb927.3.2100	-0.0674203	6.39229	0.367636	hypothetical protein conserved	1968	2063	2151	1949	1790	1942
Tb927.3.2110	-0.164419	5.13607	1.59912	Mitochondrial import inner membrane translocase subunit TIM50	809	758	725	690	768	795
Tb927.3.2120	-0.332413	3.96143	2.13728	hypothetical protein conserved	355	359	254	332	398	339
Tb927.3.2130	-0.230937	5.9122	3.41785	RNA pseudouridylate synthase putative	1352	1324	1304	1333	1408	1356
Tb927.3.2140	-0.299853	7.14302	5.33033	PHD finger domain protein 4	3112	3064	3295	3425	3431	3371
Tb927.3.2150	-0.633658	4.24783	5.46921	protein phosphatase 2C putative	367	341	374	438	488	547
Tb927.3.2160	0.0236236	5.78202	0.185646	Rieske-like [2Fe-2S] domain containing protein putative	1373	1278	1357	1144	1172	1142
Tb927.3.2170	-0.234768	6.49712	3.76018	translation elongation factor EF-2 putative	1921	1933	1958	1990	2030	1979
Tb927.3.2180	-0.171753	6.17363	2.5108	mitochondrial ATP synthase subunit ATPTB11	1727	1552	1712	1627	1624	1679
Tb927.3.2190	0.0208301	5.60341	0.141371	Capping enzyme RNA triphosphatase 1	1178	1109	1137	918	1059	984
Tb927.3.2200	-0.289248	4.91063	2.68796	TPR repeat putative	656	634	602	577	734	718
Tb927.3.2210	-0.0457782	5.89394	0.432541	KIF-1 binding protein C terminal putative	1355	1381	1316	1151	1316	1203
Tb927.3.2220	0.0316411	5.52234	0.148006	eukaryotic translation initiation factor 3 subunit j	1058	1075	1032	862	907	947
Tb927.3.2230	-0.0945789	7.38483	0.997604	succinyl-CoA synthetase alpha subunit putative	3505	3314	3679	3255	3196	3380
Tb927.3.2240	0.160204	5.40233	1.73998	BRO1-like domain containing protein putative	1118	1099	996	792	892	838
Tb927.3.2250	-0.0342726	3.27783	0.121016	hypothetical protein conserved	210	210	199	173	185	198
Tb927.3.2260	0.0182912	4.38585	0.0633103	Mitochondrial SSU ribosomal protein putative	420	450	488	345	404	428
Tb927.3.2270	0.123063	5.95397	1.24054	Clp1 family protein putative	1680	1422	1543	1166	1329	1246
Tb927.3.2280	0.0385596	6.33855	0.377045	vacuolar sorting protein 33 putative	1989	1977	1953	1643	1728	1684
Tb927.3.2290	-0.423497	5.13625	6.13026	chaperone protein DnaJ putative	749	749	744	849	920	869
Tb927.3.2300	-0.331167	4.40522	3.07982	DNL zinc finger putative	429	408	390	422	466	466
Tb927.3.2310	-0.729732	6.92671	12.0687	parkin coregulated gene protein	2389	2383	2445	3543	3608	3347
Tb927.3.2320	-0.528164	4.70072	5.17104	COP9 signalosome complex subunit 2 putative	485	541	475	586	720	594
Tb927.3.2330	0.24049	5.68479	3.77562	kinetoplastid kinetochore protein 17	1266	1330	1212	904	1024	900
Tb927.3.2340	0.15529	4.71002	1.47411	Peroxisome biogenesis protein 2	647	604	590	450	511	489
Tb927.3.2350	0.184142	3.63111	1.31173	PHD finger domain protein 6	278	307	270	223	224	213
Tb927.3.2360	0.949607	5.67633	10.0062	hypothetical protein conserved	1415	1373	1596	616	692	684
Tb927.3.2370	0.469167	5.41558	6.50271	hypothetical protein conserved	1142	1087	1135	659	754	719
Tb927.3.2380	0.0113342	3.38758	0.0323158	hypothetical protein conserved	210	258	220	192	214	193
Tb927.3.2390	0.203803	5.9477	3.28584	hypothetical protein conserved	1620	1565	1562	1176	1240	1199
Tb927.3.2400	-0.0160922	4.94759	0.072608	palmitoyl acyltransferase 10 putative	768	747	643	657	653	603
Tb927.3.2410	0.164782	5.32346	1.74696	Peroxisome biogenesis factor 10	1001	971	907	793	712	746
Tb927.3.2420	0.0899514	6.87917	0.964572	Microsomal signal peptidase 12 kDa subunit (SPC12) putative	2941	2880	2947	2504	2296	2422
Tb927.3.2430	-0.0867567	6.2399	0.748089	Alsin putative	1685	1659	1614	1425	1652	1543
Tb927.3.2440	0.362004	5.65764	3.38373	AGC essential kinase 1	1232	1413	1434	915	914	956
Tb927.3.2450	0.284821	4.78325	2.5596	hypothetical protein conserved	971	878	838	644	599	690
Tb927.3.2460	0.826506	6.14406	11.6402	hypothetical protein conserved	2094	1968	2095	975	1003	1067
Tb927.3.2470	-0.535207	5.60373	8.07528	Pumilio homology domain family member 8	924	946	1024	1190	1252	1238
Tb927.3.2475	-0.667454	5.61956	7.48197	hypothetical protein	959	1051	1136	1467	1411	1506
Tb927.3.2477	0.161748	5.19533	0.695205	hypothetical protein	770	1025	994	702	751	736
Tb927.3.2480	0.439604	5.52834	5.10919	Arv1-like family putative	1477	1194	1319	864	892	823
Tb927.3.2490	0.0302615	8.42393	0.152623	Kinesin-like protein PH1	7710	8029	8443	7021	6780	6971
Tb927.3.2500	0.915579	2.26994	4.80646	Trypanosomal VSG domain containing protein putative	138	137	115	71	54	56
Tb927.3.2510	-0.302118	5.2259	2.50294	expression site-associated gene 2 (ESAG2) protein putative	775	937	896	900	925	997
Tb927.3.2540	1.56051	0.903769	4.42051	variant surface glycoprotein (VSG)-related putative	45	62	62	24	11	15
Tb927.3.2550	1.84011	-0.604158	3.27298	hypothetical protein conserved	13	20	17	3	5	4
Tb927.3.2560	1.45954	-0.15723	2.84744	hypothetical protein conserved	17	14	23	5	6	6
Tb927.3.2570	1.00153	-0.388187	1.46791	hypothetical protein conserved	11	15	20	5	8	7
Tb927.3.2580	1.33835	-0.0593414	2.75734	hypothetical protein conserved	25	15	27	9	4	10
Tb927.3.2590	0.997725	3.24011	5.5913	hypothetical protein	224	262	304	115	102	130
Tb927.3.2600	-0.149417	9.64858	1.32565	ATP-dependent DEAD/H RNA helicase putative	19165	19464	19313	19137	18312	18902
Tb927.3.2610	-0.0201035	6.28232	0.112891	GPI inositol deacylase 2	1834	1642	1796	1494	1594	1601
Tb927.3.2620	-0.0832617	7.35517	0.8119	hypothetical protein conserved	3878	3516	3733	3418	3429	3489
Tb927.3.2630	-0.0199275	5.94244	0.136748	hypothetical protein conserved	1486	1358	1345	1230	1262	1232
Tb927.3.2640	-0.296823	4.4437	1.92508	hypothetical protein conserved	485	436	431	404	593	461
Tb927.3.2650	0.198529	4.87431	2.27202	Cytochrome c oxidase assembly protein Cox17 putative	710	690	701	497	532	577
Tb927.3.2660	-0.212798	5.90048	3.36038	TatD related DNase putative	1395	1310	1347	1393	1403	1322
Tb927.3.2670	-0.280761	4.97923	3.19727	Kinetoplast polyadenylation factor 5	699	652	630	647	731	733
Tb927.3.2680	-0.150504	5.7608	1.28845	Ubiquitin-like domain containing protein putative	1266	1219	1096	1089	1207	1190
Tb927.3.2690	0.335934	6.87531	5.67085	AGC/RSK family serine/threonine kinase putative	3083	2905	2978	1989	2156	2086
Tb927.3.2700	-0.213298	5.03944	1.55519	hypothetical protein conserved	793	708	641	708	736	733
Tb927.3.2710	0.339863	6.61914	6.27266	6-phosphofructo-2-kinase 2	2698	2368	2472	1704	1767	1751
Tb927.3.2720	-0.445859	5.19219	6.01359	hypothetical protein	835	807	732	949	1027	860
Tb927.3.2730	-0.0588658	7.47626	0.550381	SUMO-interacting motif-containing protein	4345	3918	4104	3727	3860	3709
Tb927.3.2740	-0.0210139	5.63291	0.114418	hypothetical protein conserved	1251	1130	1150	1002	1069	1071
Tb927.3.2750	-0.442636	5.43894	6.91959	MYND-like zinc finger protein putative	877	913	886	994	1077	1120
Tb927.3.2760	-0.287077	6.91152	5.54074	hypothetical protein conserved	2746	2572	2736	2892	2897	2829
Tb927.3.2770	-0.0434615	6.71685	0.360869	Mitochondrial processome subunit 3	2633	2401	2312	2170	2219	2248
Tb927.3.2780	-0.660456	5.71111	7.10965	hypothetical protein conserved	1033	1005	1021	1252	1550	1442
Tb927.3.2790	-0.675751	5.68608	9.33103	leucine-rich repeat protein (LRRP) putative	1024	926	1082	1385	1454	1410
Tb927.3.2800	0.630054	5.47834	8.41777	hypothetical protein	1306	1344	1296	717	808	712
Tb927.3.2810	-0.530082	6.26964	5.89774	hypothetical protein conserved	1853	1422	1719	2215	2114	1991
Tb927.3.2820	0.0163158	6.04621	0.130037	TFIIF-stimulated CTD phosphatase putative	1547	1579	1498	1267	1389	1355
Tb927.3.2830	-0.0989072	5.43847	1.28147	brix domain containing protein putative	1054	1035	987	940	965	984
Tb927.3.2840	0.14933	5.47334	1.74509	inorganic pyrophosphatase putative	1189	1144	1137	907	945	892
Tb927.3.2850	-0.192141	3.80288	1.30399	Got1/Sft2-like family putative	334	292	301	281	326	322
Tb927.3.2860	0.321067	4.5888	3.72387	hypothetical protein conserved	683	569	647	437	468	428
Tb927.3.2870	0.168733	6.76975	2.61169	multicopper oxidase putative	2871	2829	2755	2219	2320	2058
Tb927.3.2880	0.135063	4.88849	0.821774	mitochondrial ATP synthase subunit i/j	772	675	767	563	563	642
Tb927.3.2890	-0.247624	6.60766	4.4783	radial spoke protein RSP10 putative	2451	2411	2396	2537	2558	2462
Tb927.3.2900	-0.464346	7.10548	7.22154	eukaryotic translation initiation factor 2 subunit alpha	3107	3122	3308	3938	3770	3832
Tb927.3.2910	0.283908	4.37421	3.13726	hypothetical protein conserved	601	586	554	419	438	397
Tb927.3.2920	0.709435	5.08292	7.87333	hypothetical protein conserved	911	905	923	437	551	482
Tb927.3.2930	0.686615	4.69056	6.98145	RNA-binding protein RBP6 putative	711	724	687	392	377	387
Tb927.3.2940	0.379447	4.81324	5.5801	hypothetical protein conserved	790	770	766	520	521	527
Tb927.3.2950	-0.259939	6.50662	5.09651	ribonuclease inhibitor- like protein	2069	2055	1960	2015	2217	2159
Tb927.3.2960	-0.306976	9.13256	4.098	inosine-adenosine-guanosine-nucleosidehydrolase	12910	14079	12896	15279	13987	13992
Tb927.3.2970	0.149905	4.10127	0.653967	hypothetical protein conserved	480	416	357	328	366	296
Tb927.3.2980	-0.0358518	4.73906	0.175541	Mitochondrial iron transporter	652	659	606	542	610	572
Tb927.3.2990	-0.00753682	4.3991	0.0299764	hypothetical protein conserved	530	529	487	433	457	473
Tb927.3.3000	-0.293791	7.00743	5.52377	Putative intraflagellar transport protein C3	2846	2800	2923	3114	3103	2996
Tb927.3.3010	0.0361405	4.25731	0.174305	hypothetical protein conserved	441	436	431	364	397	358
Tb927.3.3020	-0.165345	4.54594	1.38451	actin-like protein putative	566	500	516	492	542	522
Tb927.3.3030	-0.0363968	6.3273	0.358674	phosphatidylcholine transfer protein putative	1892	1898	1888	1635	1708	1765
Tb927.3.3040	-0.536554	5.76399	9.13494	Right handed beta helix region putative	1153	1132	1061	1354	1455	1448
Tb927.3.3050	-0.277122	5.36685	3.4833	kinetoplast ribosomal PPR-repeat containing protein 20	921	868	875	891	1004	937
Tb927.3.3060	0.27057	6.89709	2.76894	Purine-Responsive Element Binding Protein 2	2951	2957	3099	2055	2232	2265
Tb927.3.3070	-0.177707	4.761	1.44667	3' 5'-cyclic nucleotide phosphodiesterase putative	688	571	625	634	610	624
Tb927.3.3080	-0.0732691	5.6467	0.440167	Serine/threonine-protein kinase NEK6 putative	1195	1154	1120	964	1110	1128
Tb927.3.3090	-0.260322	6.07355	3.45743	helicase putative	1505	1356	1339	1374	1527	1511
Tb927.3.3100	-0.326588	5.0908	3.71908	peptidyl-prolyl cis-trans isomerase NIMA-interacting 4 putative	860	807	846	907	934	923
Tb927.3.3110	-0.0112902	7.37774	0.0831406	Condensin complex subunit 3 putative	3827	3943	3871	3506	3411	3372
Tb927.3.3120	-0.243153	5.50205	4.03773	hypothetical protein conserved	1068	1001	984	1036	1097	1036
Tb927.3.3130	-0.140145	8.10054	1.59344	Present in the outer mitochondrial membrane proteome 24	6343	6502	6500	6422	6033	6238
Tb927.3.3140	0.343452	4.62045	3.2581	hypothetical protein conserved	632	576	605	416	425	412
Tb927.3.3150	-0.0800698	5.28991	0.366654	hypothetical protein conserved	944	913	824	763	890	833
Tb927.3.3160	0.381034	6.03156	5.43136	Nuclear poly(A) polymerase 1	1738	1673	1605	1091	1168	1119
Tb927.3.3170	-0.352917	6.23381	6.36212	SUMO-interacting motif-containing protein	1508	1565	1467	1585	1815	1688
Tb927.3.3180	-0.459005	5.71587	5.96291	Nucleoporin NUP98	981	946	1019	1146	1243	1164
Tb927.3.3190	0.140206	7.38586	0.904595	Serine/threonine-protein kinase NEK7 putative	4381	4786	4592	4111	3347	3483
Tb927.3.3200	-0.275809	6.29245	4.2015	microtubule inner protein MC15	1727	1778	1778	1840	1905	1866
Tb927.3.3210	-0.256939	4.57136	1.66643	hypothetical protein	585	556	615	664	621	555
Tb927.3.3220	-0.372334	6.1837	6.88392	RNA polymerase-associated protein CTR9 putative	1520	1540	1525	1655	1778	1774
Tb927.3.3230	-0.379469	5.27922	4.81888	NOL1/NOP2/sun family putative	919	784	765	926	1006	883
Tb927.3.3240	0.0153898	5.1026	0.0605912	hypothetical protein conserved	807	877	857	708	767	731
Tb927.3.3250	-0.0157746	5.03949	0.0905843	hypothetical protein conserved	799	755	760	696	651	704
Tb927.3.3260	-0.114352	4.97351	0.909029	hypothetical protein conserved	761	721	723	712	708	673
Tb927.3.3270	-0.282871	11.1213	2.04959	ATP-dependent 6-phosphofructokinase glycosomal	47148	51889	48275	53197	50095	53876
Tb927.3.3280	0.135598	5.75971	1.82905	vacuolar protein sorting-associated protein 4 putative	1328	1300	1348	1079	1052	1043
Tb927.3.3290	-0.0275685	4.43148	0.154157	protein kinase putative	514	471	507	431	469	434
Tb927.3.3300	-0.336004	8.07607	3.71294	Flagellum attachment zone protein 19	5954	6154	6257	7187	6425	6711
Tb927.3.3310	0.178467	9.55702	1.57785	60S ribosomal protein L13 putative	19847	19368	18613	15672	14469	14642
Tb927.3.3320	0.156355	9.66284	1.29153	60S ribosomal protein L13 putative	21128	20420	19701	17408	15612	15134
Tb927.3.3330	0.644722	5.99755	7.99752	heat shock protein 20 putative	1816	1801	1798	1074	940	1022
Tb927.3.3340	0.496344	6.02935	8.08667	3' 5'-cyclic nucleotide phosphodiesterase putative	1921	1721	1698	1010	1152	1158
Tb927.3.3350	0.104528	6.34373	1.49506	hypothetical protein conserved	1957	2017	1961	1607	1643	1592
Tb927.3.3360	0.719792	6.29084	10.5437	acyltransferase putative	2168	2162	2141	1126	1149	1171
Tb927.3.3370	-0.305656	5.55599	5.12321	SET domain protein 29	999	967	919	1026	1054	1047
Tb927.3.3380	0.409165	6.26152	6.73444	TFIIF-stimulated CTD phosphatase putative	2079	1903	2036	1344	1355	1275
Tb927.3.3390	-0.327779	5.55538	4.99887	kinesin putative	1004	1052	995	1061	1190	1109
Tb927.3.3400	-0.3735	4.69354	3.57155	kinesin putative	520	552	528	570	654	595
Tb927.3.3410	0.147349	7.2094	1.54727	aspartyl aminopeptidase putative	3518	3676	3797	2889	2877	2940
Tb927.3.3430	-0.357086	-1.03991	0.424875	hypothetical protein conserved	10	10	12	17	8	11
Tb927.3.3440	0.406994	5.7139	7.07236	phytanoyl-CoA dioxygenase (PhyH) putative	1335	1327	1334	890	882	871
Tb927.3.3450	-0.662977	8.31766	8.85435	ADP-ribosylation factor-like protein 3 putative	5907	6282	6193	8849	8275	8399
Tb927.3.3460	0.175571	6.43093	2.5029	succinate dehydrogenase flavoprotein subunit putative	2024	2059	2045	1495	1669	1597
Tb927.3.3470	-0.0489102	4.01836	0.188157	cytochrome b5 putative	389	323	342	313	326	317
Tb927.3.3480	-0.127184	4.27222	0.545332	U2 small nuclear ribonucleoprotein B putative	430	428	443	370	445	432
Tb927.3.3490	-0.380702	7.31549	4.42437	High mobility group protein TDP1	3351	3849	3819	4031	4237	4325
Tb927.3.3500	-0.034571	6.15985	0.361844	closed mitosis protein 1	1725	1686	1679	1508	1513	1551
Tb927.3.3510	-0.428542	4.0383	4.34177	hypothetical protein conserved	336	336	303	367	391	393
Tb927.3.3520	-0.314119	4.03833	2.44586	Present in the outer mitochondrial membrane proteome 25	309	297	327	303	359	356
Tb927.3.3530	-0.486388	4.49487	5.33525	hypothetical protein conserved	454	426	435	598	542	475
Tb927.3.3540	-0.311861	5.86349	4.38869	Nucleoporin NUP53b	1180	1141	1144	1304	1229	1238
Tb927.3.3550	-0.156493	5.82589	1.87086	hypothetical protein conserved	1423	1334	1344	1333	1337	1338
Tb927.3.3560	-0.347484	7.77866	4.98418	U-box domain containing protein putative	4877	4775	4788	5622	5259	5225
Tb927.3.3570	-0.312161	2.84806	1.33098	hypothetical protein conserved	159	142	159	164	171	166
Tb927.3.3580	-0.410561	8.55562	5.36385	heat shock protein 90 putative	7781	8621	8352	10155	9158	9539
Tb927.3.3590	-0.467047	5.27678	7.23102	U3 small nucleolar ribonucleoprotein protein MPP10 putative	808	774	829	922	1006	996
Tb927.3.3600	0.728199	5.03147	9.21879	hypothetical protein	959	861	905	494	469	479
Tb927.3.3599	0.724585	5.38499	10.2057	unspecified product	1150	1109	1116	605	607	579
Tb927.3.3610	-0.411115	5.72471	4.63661	peroxisomal targeting signal 2 receptor putative	1125	933	1104	1346	1105	1233
Tb927.3.3620	-0.0387996	4.79284	0.274247	SUMO-interacting motif-containing protein	643	619	594	542	560	570
Tb927.3.3630	-0.302607	4.1232	2.54986	Elongation factor Ts mitochondrial putative	336	366	374	344	415	406
Tb927.3.3640	-0.411314	5.1991	4.79001	bardet-biedl syndrome 7 protein	806	704	726	849	933	826
Tb927.3.3650	-0.578262	5.60638	7.17697	hypothetical protein conserved	945	922	945	1143	1292	1249
Tb927.3.3660	-0.0234975	4.71783	0.0928225	NADH-ubiquinone oxidoreductase complex I subunit putative	670	559	539	491	596	489
Tb927.3.3670	-0.504546	5.40531	7.9588	Triple RNA binding domain protein 3	810	864	829	1015	1031	1069
Tb927.3.3680	-0.024861	5.01013	0.124737	hypothetical protein conserved	818	812	703	691	694	696
Tb927.3.3690	-0.612557	7.36134	10.1838	flagellar radial spoke protein-like putative	3335	3308	3317	4566	4330	4456
Tb927.3.3700	0.10062	2.9745	0.390509	hypothetical protein	188	168	181	163	144	132
Tb927.3.3710	-0.0434765	4.85877	0.26332	Scavenger mRNA decapping enzyme C-term binding putative	688	662	625	626	552	606
Tb927.3.3720	0.418515	4.49436	4.47139	Golgi vesicular membrane trafficking protein putative	639	548	530	378	383	365
Tb927.3.3730	0.637515	7.53767	10.6997	ABC transporter putative	5509	4996	5139	3023	2871	2920
Tb927.3.3740	0.0708464	6.01258	0.540742	Nuclear FMR1 interacting protein 1	1612	1474	1527	1240	1334	1278
Tb927.3.3750	-0.0713045	7.73212	0.440998	paraflagellar rod component putative	5020	5595	5280	4857	4906	4889
Tb927.3.3760	0.142827	7.98675	1.42083	tryparedoxin 1b putative	6254	6719	6323	5170	4894	5262
Tb927.3.3770	-0.581808	4.92672	8.1817	paraflagellar rod component putative	608	579	618	780	826	764
Tb927.3.3780	0.162311	8.61034	1.58775	tryparedoxin 1a putative	9775	10150	9688	8042	7604	7555
Tb927.3.3790	-0.467838	4.90928	6.42649	EF-hand domain pair putative	642	631	576	755	720	767
Tb927.3.3800	-0.125583	6.55494	1.74457	hypothetical protein conserved	2213	2030	2019	1916	2050	2025
Tb927.3.3810	0.0698244	4.53556	0.408453	Etoposide-induced protein 2.4 (EI24) putative	555	511	499	460	427	420
Tb927.3.3820	-0.601091	5.5543	6.93855	hypothetical protein conserved	819	996	848	1061	1247	1238
Tb927.3.3830	-0.470143	5.08769	6.54263	hypothetical protein conserved	726	746	649	802	853	922
Tb927.3.3840	-0.395527	4.57286	3.52212	Family of unknown function (DUF572) putative	506	514	487	566	609	564
Tb927.3.3850	-0.274675	7.50217	4.69939	COPII coat assembly protein sec16	4204	3865	3921	4268	4313	4136
Tb927.3.3860	-0.133348	6.70156	1.36628	triacylglycerol lipase putative	2137	2163	2400	2029	2296	2126
Tb927.3.3870	0.201768	7.68936	2.39235	lipase domain protein putative	5157	4903	5321	4073	3711	3940
Tb927.3.3880	0.242191	5.05505	2.36155	hypothetical protein conserved	868	874	805	567	641	681
Tb927.3.3890	-0.21489	4.81659	1.94672	hypothetical protein conserved	732	660	631	626	682	751
Tb927.3.3900	0.229413	6.59963	3.62411	carnitine O-palmitoyltransferase II putative	2527	2329	2446	1809	1769	1883
Tb927.3.3910	-0.201204	4.81784	1.66097	DNA-directed RNA polymerase III subunit RPC6	646	619	569	554	688	608
Tb927.3.3920	-0.315757	4.27685	2.83408	Aurora kinase 2 putative	483	403	410	477	467	470
Tb927.3.3930	0.592653	4.2873	5.48005	RNA-binding protein	589	588	559	368	321	320
Tb927.3.3940	0.117911	6.7931	0.451091	RNA-binding protein putative	2676	2670	2670	2672	1911	1885
Tb927.3.3950	0.129247	6.21006	1.41308	hypothetical protein conserved	1815	1959	1776	1523	1481	1446
Tb927.3.3960	0.320849	4.78197	3.98548	Double RNA binding domain protein 6A	696	734	688	511	496	480
Tb927.3.3970	-0.174261	6.26764	2.33119	Cell growth-regulating nucleolar protein putative	1739	1890	1842	1707	1888	1823
Tb927.3.3980	0.270406	5.87275	4.08059	hypothetical protein conserved	1616	1491	1399	1048	1152	1076
Tb927.3.3990	0.0910433	5.25026	0.906397	KREPB6	984	949	894	736	823	769
Tb927.3.4000	0.204723	7.30041	2.83135	clathrin coat assembly protein ap19 putative	3790	3897	4045	2963	2940	3027
Tb927.3.4005	0.0404031	2.93871	0.110178	hypothetical protein	197	184	196	160	154	178
Tb927.3.4010	0.62392	1.60151	2.16282	hypothetical protein	83	73	73	60	35	35
Tb927.3.4020	0.114072	6.99349	1.14969	phosphatidylinositol 4-kinase alpha putative	2814	2818	2946	2191	2391	2373
Tb927.3.4030	-0.154314	6.97419	1.78795	hypothetical protein conserved	2978	2632	2897	2794	2788	2719
Tb927.3.4040	-0.0859006	6.99315	1.02124	Ankyrin repeats (3 copies) putative	2890	2733	2662	2577	2623	2510
Tb927.3.4050	0.0426922	3.93215	0.163261	hypothetical protein conserved	351	386	325	316	294	294
Tb927.3.4060	-0.525858	5.43871	6.57224	asparagine synthetase domain-containing protein 1	812	839	782	936	1093	1045
Tb927.3.4065	0.152266	2.94031	0.633966	unspecified product	218	177	184	129	170	158
Tb927.3.4070	-0.553873	10.2667	3.76378	Pyruvate transporter putative	26388	20894	26212	36122	26546	31764
Tb927.3.4080	0.419342	8.30008	3.56818	Pyruvate transporter putative	8809	6957	8473	5836	4630	5404
Tb927.3.4090	0.3302	7.48344	2.55168	Pyruvate transporter putative	4971	3949	4732	3517	2741	3250
Tb927.3.4100	-0.286516	9.11146	2.19146	Pyruvate transporter putative	12743	10815	12384	13984	10963	13439
Tb927.3.4110	-0.0221813	8.37885	0.097691	Pyruvate transporter putative	8009	6991	7830	7617	6173	6514
Tb927.3.4120	-0.212489	5.98648	2.7441	hypothetical protein conserved	1382	1343	1250	1280	1426	1334
Tb927.3.4130	0.173267	4.93424	1.7071	hypothetical protein conserved	718	681	658	503	559	538
Tb927.3.4140	-0.133694	6.38211	1.81611	hypothetical protein conserved	1934	1857	1764	1679	1802	1864
Tb927.3.4150	-0.200308	4.72472	1.2612	PROPPIN domain-containing protein	588	538	558	519	551	627
Tb927.3.4160	-0.527165	5.42876	6.36962	XPC-binding domain/UBA/TS-N domain containing protein putative	828	907	873	994	1162	1143
Tb927.3.4170	0.128393	4.57827	1.06789	CRK9-associated protein	580	540	530	424	479	421
Tb927.3.4180	0.466912	5.74824	6.24173	hypothetical protein	1574	1355	1417	913	974	870
Tb927.3.4190	0.432268	7.44951	7.90861	endosomal integral membrane protein putative	5555	5727	5346	3658	3478	3668
Tb927.3.4200	-0.0384631	5.01519	0.18331	Integral membrane protein S linking to the trans Golgi network putative	817	703	701	654	703	643
Tb927.3.4210	-0.191071	7.11964	2.44174	hypothetical protein conserved	3123	2818	3088	3001	3110	2929
Tb927.3.4220	-0.267971	6.29099	3.4051	Zn-finger domain protein putative	1715	1623	1585	1641	1841	1718
Tb927.3.4230	0.0262234	8.14726	0.127587	serine peptidase clan SB family S8-like protein	6542	6728	6816	5965	5530	5800
Tb927.3.4240	-0.153322	4.7015	1.36168	thioredoxin putative	551	591	577	557	558	562
Tb927.3.4250	-0.210862	5.15557	2.52494	hypothetical protein conserved	877	847	815	857	881	839
Tb927.3.4260	-0.000552338	6.09254	0.0024898	Acetyl-CoA hydrolase	1864	1639	1664	1562	1461	1507
Tb927.3.4270	0.0932969	8.31203	0.549049	MORN repeat putative	7607	7474	7935	6280	6216	6427
Tb927.3.4280	0.192469	6.54363	2.70315	mismatch repair protein MSH5 putative	2483	2191	2236	1763	1861	1678
Tb927.3.4290	-1.02649	7.99073	12.6425	Paraflagellar rod protein 1-1	4428	4885	4807	8415	8311	8509
Tb927.3.4300	-0.991838	8.04917	12.126	Paraflagellar rod protein 1-2	4631	5153	5105	8818	8565	8594
Tb927.3.4310	-0.991753	8.05011	12.119	Paraflagellar rod protein 1-3	4606	5190	5042	8718	8569	8601
Tb927.3.4320	-1.02554	8.05464	12.5784	Paraflagellar rod protein 1-4	4601	5114	4952	8782	8685	8728
Tb927.3.4330	-0.995573	7.80269	12.036	Paraflagellar rod protein 1-5	3894	4359	4182	7277	7260	7216
Tb927.3.4340	-0.231856	5.32271	2.29773	diphthamide synthesis protein putative	934	896	848	924	976	858
Tb927.3.4350	-0.0922084	5.85411	0.857136	twin BRCT domain containing protein putative	1320	1282	1318	1108	1298	1261
Tb927.3.4360	0.349453	8.36309	4.17998	40S ribosomal protein S15A putative	8675	8154	8149	6262	5565	5350
Tb927.3.4370	-0.0272762	4.78068	0.122547	Vesicle coat protein involved in Golgi to plasma membrane transport putative	702	643	615	592	578	581
Tb927.3.4380	-0.316989	5.01857	4.14098	sorting assembly machinery 50 kDa subunit putative	680	735	686	720	843	734
Tb927.3.4390	0.0821582	5.50449	0.807671	dihydrolipoamide dehydrogenase	1111	1134	976	874	895	899
Tb927.3.4400	0.382796	4.99	4.64222	basal body component putative	786	868	800	478	602	572
Tb927.3.4410	0.159365	5.03288	1.43279	pre-RNA processing PIH1/Nop17 putative	831	749	753	586	638	608
Tb927.3.4420	0.122872	6.10161	1.57028	hypothetical protein conserved	1651	1653	1470	1241	1335	1269
Tb927.3.4430	0.295831	6.1963	4.94339	hypothetical protein conserved	1887	1818	1808	1213	1383	1344
Tb927.3.4440	-0.183406	6.07133	2.06025	hypothetical protein conserved	1540	1563	1504	1480	1646	1464
Tb927.3.4450	0.115747	5.79672	1.40694	hypothetical protein conserved	1404	1408	1442	1141	1187	1116
Tb927.3.4460	0.23123	5.78341	3.45896	F-box protein putative	1420	1364	1299	971	1089	991
Tb927.3.4470	0.0869336	5.58572	0.555666	EF-hand domain-containing protein	1235	1086	1046	858	976	946
Tb927.3.4480	0.111105	4.4099	0.695868	hypothetical protein conserved	507	541	469	386	417	429
Tb927.3.4490	0.0355182	6.59164	0.294583	protein farnesyltransferase alpha subunit putative	2236	2167	1996	1746	1935	1795
Tb927.3.4500	-0.00291938	5.30315	0.0140737	Fumarate hydratase class I cytosolic	972	973	907	849	855	802
Tb927.3.4510	-0.139339	7.34303	1.62731	hypothetical protein conserved	3600	3570	3783	3438	3514	3631
Tb927.3.4520	0.425584	5.53611	6.81316	hypothetical protein conserved	1282	1234	1221	806	833	801
Tb927.3.4530	0.169716	4.89142	1.82707	hypothetical protein conserved	750	668	686	538	543	559
Tb927.3.4540	0.645812	6.22789	9.05115	NOL1/NOP2/sun family putative	2130	1968	1999	1096	1129	1192
Tb927.3.4550	0.134808	6.11701	1.63648	kinetoplast ribosomal PPR-repeat containing protein 6	1750	1684	1574	1245	1415	1341
Tb927.3.4560	0.338451	6.19268	5.91677	5'-AMP-activated protein kinase catalytic subunit alpha putative	1861	1793	1841	1291	1275	1245
Tb927.3.4570	0.0368894	6.49527	0.307207	N-acetylglucosamyl transferase component GPI1 putative	2290	2255	2069	1797	1997	1861
Tb927.3.4580	-0.163365	6.21521	1.95583	hypothetical protein conserved	1579	1668	1667	1476	1672	1682
Tb927.3.4590	0.103249	4.43365	0.367636	hypothetical protein conserved	479	494	536	442	403	387
Tb927.3.4600	-0.434399	7.33672	9.25044	hypothetical protein conserved	3496	3405	3441	4021	4156	4081
Tb927.3.4610	-0.158144	7.73072	1.13175	Right handed beta helix region putative	4835	4438	5184	5009	4496	4637
Tb927.3.4620	-0.312412	7.2392	6.56643	AAA domain containing protein putative	3299	3154	3235	3489	3580	3482
Tb927.3.4630	1.45044	9.41465	13.3468	UDP-glucose:glycoprotein glucosyltransferase putative	25439	27045	25331	8525	7916	8523
Tb927.3.4640	0.158669	5.01847	1.511	VIT family putative	777	747	752	605	605	578
Tb927.3.4650	0.150446	5.1337	1.41854	C-8 sterol isomerase putative	960	878	886	671	790	692
Tb927.3.4660	0.0647444	6.71263	0.663146	WD domain G-beta repeat putative	2643	2617	2493	2150	2232	2119
Tb927.3.4670	0.523904	7.02928	8.98513	cdc2-related kinase 10 putative	3824	3695	3743	2185	2364	2322
Tb927.3.4680	0.043952	8.12104	0.323026	RAB GDP dissociation inhibitor alpha putative	6653	6766	6494	5774	5579	5583
Tb927.3.4690	-0.343569	4.98847	5.10919	DTW domain containing protein putative	677	663	668	725	762	748
Tb927.3.4700	-0.337609	4.89987	2.8022	Domain of unknown function (DUF4379) putative	571	639	615	645	724	655
Tb927.3.4710	0.46533	6.11183	4.86937	Flagellum attachment zone protein 23	1891	1639	1755	1098	1103	1155
Tb927.3.4720	-0.181654	8.26809	2.23685	dynamin-like protein 1	6726	7286	7191	6917	7107	7077
Tb927.3.4730	0.0558616	4.77749	0.313894	leucine-rich repeat-containing protein	663	645	613	497	550	574
Tb927.3.4740	-0.492461	4.37496	6.71912	NAD-dependent glycerol-3-phosphate dehydrogenase N-terminus putative	408	393	404	496	512	479
Tb927.3.4750	-0.689707	7.23412	8.33917	Aminopeptidase M1 putative	2762	2802	3127	4273	3895	4126
Tb927.3.4760	-0.388539	7.5478	6.25371	dynamin-like protein 2	3774	3941	4128	4610	4507	4483
Tb927.3.4770	-0.117277	4.78643	0.94419	leucine-rich repeat-containing protein	597	593	617	567	547	605
Tb927.3.4780	-0.458858	4.35248	4.39068	NAD-dependent glycerol-3-phosphate dehydrogenase N-terminus putative	472	415	400	564	482	504
Tb927.3.4790	-0.713262	7.23854	9.08673	Aminopeptidase M1 putative	2740	2804	3082	4370	3869	4162
Tb927.3.4800	0.444887	6.05824	7.2941	hypothetical protein conserved	1642	1619	1685	1038	1148	1002
Tb927.3.4810	0.240719	4.67554	2.08792	dna replication complex gins protein sld5	625	577	544	404	468	424
Tb927.3.4820	-0.182337	5.6	2.81	acyltransferase putative	1062	1077	1156	1095	1101	1084
Tb927.3.4830	1.13323	5.18749	14.2527	hypothetical protein	1157	1117	1073	438	465	435
Tb927.3.4840	0.587264	7.92409	9.59804	ubiquitin carboxyl-terminal hydrolase putative	6507	6458	6645	3885	3753	3808
Tb927.3.4850	-0.215737	4.91489	1.27396	enoyl-CoA hydratase mitochondrial precursor putative	637	637	584	528	721	645
Tb927.3.4860	0.10131	4.97303	0.797141	mitogen-activated protein kinase kinase 1	763	738	750	573	657	611
Tb927.3.4870	0.107198	4.84889	0.785599	hypothetical protein conserved	733	643	645	565	585	495
Tb927.3.4880	-0.221512	5.63305	2.50673	nucleosome assembly protein (NAP) putative	1119	1156	1135	1183	1158	1146
Tb927.3.4890	0.0243001	3.76123	0.0749158	ubiquinone biosynthesis protein COQ7 homolog putative	328	308	302	258	289	262
Tb927.3.4900	-0.0924277	5.73881	1.15181	tRNA isopentenyltransferase putative	1232	1220	1220	1086	1225	1124
Tb927.3.4910	-0.214765	6.46938	2.75283	signal peptide peptidase putative	1904	2116	1944	1972	2100	2001
Tb927.3.4920	-0.00615005	6.26281	0.0382649	LETM1 and EF-hand domain-containing protein 1 putative	1771	1904	1760	1567	1618	1603
Tb927.3.4930	-0.192239	4.22717	1.56475	hypothetical protein conserved	416	405	398	371	434	417
Tb927.3.4940	0.0715248	5.34351	0.561559	5-histidylcysteine sulfoxide synthase putative	901	967	945	752	832	765
Tb927.3.4950	-0.102274	5.71686	0.838223	hypothetical protein conserved	1263	1184	1128	1075	1206	1085
Tb927.3.4960	-0.234451	6.78351	2.60407	kinesin putative	2543	2448	2773	2771	2501	2737
Tb927.3.4970	-0.269069	7.10261	5.44011	hypothetical protein conserved	3193	2910	3082	3144	3365	3199
Tb927.3.4990	-0.0561886	4.77881	0.32708	oxidoreductase putative	707	606	618	606	606	548
Tb927.3.5000	0.112676	5.83455	1.26819	hypothetical protein conserved	1440	1363	1338	1122	1115	1121
Tb927.3.5010	-0.942009	5.51509	11.3264	hypothetical protein conserved	795	885	881	1391	1393	1533
Tb927.3.5020	-0.229721	7.6817	4.07349	Flagellar Member 6	4645	4554	4697	4960	4789	4539
Tb927.3.5030	-0.313115	5.67859	3.59073	KU70 protein	1127	1005	1088	1125	1220	1164
Tb927.3.5040	0.011292	6.94353	0.0797889	hypothetical protein conserved	2851	3002	2702	2454	2547	2444
Tb927.3.5050	0.291964	11.2817	2.74912	60S ribosomal protein L4	65863	65835	63143	49356	44790	45328
Tb927.3.5060	-0.638861	6.75459	10.2495	Ankyrin repeats (many copies)/Ankyrin repeats (3 copies) putative	2003	2013	2047	2763	2727	2790
Tb927.3.5070	-0.112027	5.97517	1.01612	hypothetical protein conserved	1478	1354	1342	1252	1337	1367
Tb927.3.5080	0.647	7.58986	9.13748	PSP1 C-terminal conserved region putative	5471	5702	5474	3017	3148	3161
Tb927.3.5090	0.437433	6.97157	6.47593	tryparedoxin 2 putative	3471	3501	3459	2323	2136	2294
Tb927.3.5100	-0.279592	6.31692	4.47839	tfiih basal transcription factor complex helicase xpb subunit	1685	1698	1599	1743	1815	1746
Tb927.3.5110	0.0767661	6.43622	0.86607	hypothetical protein conserved	2185	1983	2014	1692	1687	1760
Tb927.3.5120	-0.281759	5.543	4.1658	Ankyrin repeats (3 copies) putative	1022	958	1038	1071	1095	1052
Tb927.3.5130	-0.168082	5.36915	1.95178	exonuclease putative	987	909	870	894	930	901
Tb927.3.5140	-0.00580105	4.72233	0.0245274	exonuclease putative	648	622	579	588	515	524
Tb927.3.5150	-0.0859842	5.69166	0.862566	exonuclease putative	1121	1157	1132	1044	1085	1046
Tb927.3.5160	-0.216665	6.58468	3.2177	Basal body protein	2205	1996	2070	2073	2216	2102
Tb927.3.5170	-0.0422054	5.57752	0.32277	mediator of rna polymerase ii transcription subunit 3	1112	1113	1066	983	1010	979
Tb927.3.5180	-0.116865	8.59103	0.948776	ADF/Cofilin	8277	9316	9375	8355	8349	8959
Tb927.3.5190	0.331017	5.4335	3.16906	hypothetical protein conserved	1112	904	1076	715	699	741
Tb927.3.5200	-0.442608	5.11048	5.58628	hypothetical protein conserved	724	737	716	893	802	899
Tb927.3.5210	0.489641	4.12493	4.81362	hypothetical protein conserved	526	438	471	283	297	316
Tb927.3.5220	0.231359	5.63839	2.54145	hypothetical protein conserved	1236	1199	1306	960	951	884
Tb927.3.5230	-0.0729242	5.32944	0.362723	DNA repair protein putative	969	839	897	758	893	845
Tb927.3.5240	-0.161966	5.87851	1.39832	kinetoplast ribosomal PPR-repeat containing protein 8	1382	1244	1214	1211	1271	1285
Tb927.3.5250	0.123116	3.67373	0.457121	Zinc finger CCCH domain-containing protein 8	293	279	280	227	226	233
Tb927.3.5260	0.0577977	6.30203	0.539319	hypothetical protein conserved	1902	1782	1850	1561	1547	1554
Tb927.3.5270	-0.234789	4.95749	2.61002	DNA-directed RNA polymerases II subunit putative	653	729	610	674	693	689
Tb927.3.5280	0.00834484	5.74132	0.0583525	spliceosome-associated protein 49 putative	1265	1245	1223	1070	1091	1094
Tb927.3.5290	-0.175961	6.35523	3.11318	C2 domain-containing protein	1982	1810	1889	1889	1860	1878
Tb927.3.5300	0.0241538	4.80985	0.117171	zinc finger protein C2H2 type putative	681	636	634	575	542	565
Tb927.3.5310	0.188237	7.04129	2.36432	paraflagellar rod protein	3297	3237	3317	2321	2620	2646
Tb927.3.5320	0.0339642	5.93816	0.26038	UBX domain-containing protein	1410	1482	1411	1179	1238	1270
Tb927.3.5330	0.10269	5.44011	0.969496	centaurin beta 5	1164	1100	1043	874	955	872
Tb927.3.5340	-0.251436	7.48926	3.54663	Hsc70-interacting protein (Hip) putative	3763	4266	3992	4125	4298	4134
Tb927.3.5350	-0.231177	5.71295	2.48194	hypothetical protein conserved	1166	1372	1390	1353	1331	1362
Tb927.3.5360	0.586702	5.89279	9.15699	FHA domain containing protein putative	1810	1748	1559	992	1009	986
Tb927.3.5370	-0.662041	7.01893	8.55109	hypothetical protein conserved	2638	3004	2942	4066	3909	3941
Tb927.3.5380	0.154414	6.0147	1.72813	Tubulin-tyrosine ligase family putative	1745	1628	1601	1189	1420	1312
Tb927.3.5390	0.0873196	5.07723	0.56932	Ring finger domain containing protein putative	913	875	819	644	793	716
Tb927.3.5400	-0.156138	5.46555	1.78143	serine/threonine protein kinase RIO1 putative	1081	1064	1027	990	1028	1082
Tb927.3.5410	0.305506	4.21572	2.40097	hypothetical protein conserved	517	466	503	306	381	368
Tb927.3.5420	0.035482	6.49732	0.297851	protein transport protein Sec24	2125	2080	2087	1700	1872	1814
Tb927.3.5430	-0.194557	5.13953	2.34686	hypothetical protein conserved	754	794	758	714	848	754
Tb927.3.5440	-0.0275013	7.13877	0.232723	SNF2 DNA repair protein putative	3264	3342	3380	2816	3108	3008
Tb927.3.5450	0.10156	6.41248	1.22223	Basal body protein	1991	2049	1929	1615	1624	1640
Tb927.3.5460	0.210604	6.60931	3.05112	RNA-binding protein putative	2497	2502	2412	1957	1866	1792
Tb927.3.5470	0.101701	4.81373	0.668314	protein phosphatase inhibitor 2 putative	730	691	705	545	604	589
Tb927.3.5480	-0.334076	4.59884	2.88568	hypothetical protein conserved	596	512	494	556	633	582
Tb927.3.5490	0.0560595	7.66586	0.492241	Putative intraflagellar transport protein B2	5000	5025	5122	4229	4288	4263
Tb927.3.5500	0.188327	5.87042	2.86256	DNA-directed RNA polymerase II subunit 3 putative	1465	1399	1318	1119	1046	1052
Tb927.3.5510	0.0679671	6.41321	0.710603	IQ domain-containing protein putative	2126	2087	1966	1692	1729	1748
Tb927.3.5520	-0.177601	8.67191	2.20036	26S proteasome regulatory non-ATPase subunit	9262	9437	9633	9519	9237	9347
Tb927.3.5530	0.294455	8.51764	3.77304	Tb-292 membrane associated protein	9618	9443	9348	6757	6628	6926
Tb927.3.5540	-0.108855	6.27548	1.72901	dynein intermediate chain WDRD34 putative	1738	1728	1691	1590	1677	1611
Tb927.3.5550	0.162304	6.54887	2.59792	intraflagellar transport protein 27	2219	2179	2286	1765	1711	1762
Tb927.3.5560	0.88942	5.89846	9.64746	hypothetical protein conserved	1854	1876	1824	864	824	941
Tb927.3.5570	0.140215	5.55734	1.35269	syntaxin putative	1189	1102	1123	859	927	931
Tb927.3.5580	-0.328932	6.42361	5.17898	tryptophanyl-tRNA synthetase	1994	2004	1881	2278	2096	2099
Tb927.3.5590	-0.183162	6.16041	2.4084	hypothetical protein conserved	1643	1589	1570	1465	1718	1601
Tb927.3.5600	-0.0749055	4.87103	0.507997	hypothetical protein conserved	709	692	622	582	659	628
Tb927.3.5610	0.138685	5.68047	1.25489	Mitochondrial ribosomal protein L3	1183	1262	1138	877	1036	943
Tb927.3.5620	-0.252861	6.92598	4.26738	Facilitates chromatin transcription complex subunit spt16 FACT complex subunit SPT16	2598	2762	2794	2784	2864	2877
Tb927.3.5630	-0.689033	3.8998	4.94419	3 2-trans-enoyl-CoA isomerase mitochondrial precursor putative	281	275	256	342	433	374
Tb927.3.5640	0.297606	6.52957	5.89985	nuclear transcription factor putative	2515	2350	2325	1706	1726	1697
Tb927.3.5650	0.783984	6.63614	10.7687	STE group serine/threonine-protein kinase putative	2944	2607	2745	1292	1557	1378
Tb927.3.5655	1.52029	4.91149	13.7965	unspecified product	962	967	1017	281	329	291
Tb927.3.5660	0.579808	6.36841	6.48441	UDP-GlcNAc:alpha3-D-mannoside beta-1 2-N-acetylglucosaminyltransferase I	2134	2240	2328	1378	1225	1329
Tb927.3.5670	0.429352	3.77305	4.22468	hypothetical protein	353	373	384	249	249	225
Tb927.3.5680	1.34692	2.18902	6.58307	variant surface glycoprotein (VSG)-related putative	157	138	141	61	50	39
Tb927.3.5690	0.347707	3.33178	1.76776	hypothetical protein conserved	227	253	286	188	168	172
Tb927.3.5740	0.222335	1.24206	0.5744	hypothetical protein	62	58	49	41	50	36
Tb927.3.5770	0.18506	2.30748	0.630953	hypothetical protein	106	134	111	78	104	89
Tb927.3.5780	0.180029	4.14569	1.0719	hypothetical protein	393	425	507	361	320	345
Tb927.3.5830	0.0960033	4.8682	0.764274	expression site-associated gene 1 (ESAG1) protein putative	777	779	802	630	621	684
Tb927.4.120	0.147572	5.32865	1.38968	hypothetical protein	1011	988	1068	721	853	856
Tb927.4.140	0.583696	1.31046	1.52996	hypothetical protein	64	56	70	48	36	27
Tb927.4.150	-0.0884129	4.12737	0.409516	Protein of unknown function (DUF1181) putative	385	399	420	372	377	374
Tb927.4.170	0.289121	-0.306111	0.384501	hypothetical protein	18	18	17	11	16	11
Tb927.4.180	0.299594	5.04943	3.79761	hypothetical protein	898	883	876	650	640	603
Tb927.4.200	-0.313762	6.3772	4.78977	retrotransposon hot spot protein 1 (RHS1) putative	1763	1961	2018	2156	2039	2066
Tb927.4.250	-0.327915	4.40549	3.27518	retrotransposon hot spot protein 5 (RHS5) putative	433	455	484	500	513	498
Tb927.4.260	-0.332462	1.84307	1.07562	retrotransposon hot spot protein 3 (RHS3) putative	66	68	102	82	90	89
Tb927.4.270	-0.361036	1.91235	1.31215	retrotransposon hot spot protein 3 (RHS3) putative	79	76	81	86	93	87
Tb927.4.280	-0.0100585	0.955254	0.013066	retrotransposon hot spot protein 3 (RHS3) putative	31	38	52	34	38	35
Tb927.4.290	0.109773	0.665479	0.155431	retrotransposon hot spot protein 3 (RHS3) putative	33	41	33	23	29	35
Tb927.4.300	-0.0372735	3.52517	0.123344	retrotransposon hot spot protein 3 (RHS3) putative	237	270	259	203	252	235
Tb927.4.310	0.128737	8.67054	0.99393	SPRY domain/HECT-domain (ubiquitin-transferase) putative	9737	9658	9954	8287	7413	7830
Tb927.4.320	0.575649	6.20385	7.26513	Eukaryotic protein of unknown function (DUF914) putative	2118	2028	2103	1248	1248	1181
Tb927.4.330	0.237892	4.67188	2.78795	Cardiolipin-dependent protein 43kDa	645	612	596	450	479	449
Tb927.4.340	0.125821	3.62853	0.684255	hypothetical protein conserved	280	264	292	230	235	207
Tb927.4.350	-0.1372	4.23417	0.495601	hypothetical protein conserved	366	391	409	313	424	389
Tb927.4.360	-0.593067	6.81183	7.1477	1 2-Dihydroxy-3-keto-5-methylthiopentene dioxygenase putative	2255	2513	2595	3357	3196	3191
Tb927.4.370	0.175111	4.12023	1.48503	hypothetical protein conserved	459	427	444	345	350	338
Tb927.4.380	0.0584471	4.49871	0.375685	WD domain G-beta repeat putative	543	523	537	439	438	473
Tb927.4.390	0.200589	3.8577	1.17937	hypothetical protein conserved	380	316	326	234	287	259
Tb927.4.400	0.456921	7.09785	9.43251	Double RNA binding domain protein 7	3588	3400	3455	2213	2276	2183
Tb927.4.410	0.804981	6.95515	10.8694	CAF 40	3517	3617	3669	1776	1788	1860
Tb927.4.420	-0.119545	6.67807	1.4521	phosphatidylinositol 4-kinase putative Phosphatidylinositol 3-kinase tor2	2407	2207	2379	2120	2347	2198
Tb927.4.430	-0.0222492	7.0958	0.152278	proteasome beta 7 subunit	3011	3289	3230	2661	2799	3033
Tb927.4.440	0.22172	4.68144	1.9667	NADH:ubiquinone oxidoreductase ESSS subunit putative	667	589	586	497	412	475
Tb927.4.450	0.0486446	7.75923	0.445443	coatomer alpha subunit putative	5524	5342	5216	4486	4668	4482
Tb927.4.460	0.177898	5.44613	2.09306	Alkylated DNA repair protein (alkB homolog) putative	1152	1010	977	783	856	794
Tb927.4.470	-0.629166	5.24601	6.26543	snoRNP protein GAR1 putative	728	736	756	1109	949	952
Tb927.4.480	0.0142677	4.98386	0.0586564	Cullin binding putative	834	748	734	576	732	704
Tb927.4.490	0.0424886	6.08323	0.249973	hypothetical protein conserved	1707	1594	1532	1276	1523	1318
Tb927.4.500	1.44114	6.6501	15.3518	FHA domain containing protein putative	3604	2998	3371	1022	1155	1044
Tb927.4.510	0.41928	3.49671	3.32887	hypothetical protein conserved	308	292	260	179	217	168
Tb927.4.520	0.387701	5.77139	6.63152	hypothetical protein conserved	1516	1339	1358	892	993	939
Tb927.4.530	-0.218157	6.03909	3.25128	hypothetical protein conserved	1539	1421	1412	1421	1594	1446
Tb927.4.540	0.137864	5.66971	1.6714	hypothetical protein conserved	1196	1141	1190	937	916	958
Tb927.4.550	-0.123971	4.86982	0.719215	Zinc knuckle putative	670	708	640	631	671	627
Tb927.4.560	0.270258	9.75015	2.45764	Cytoplasmic dynein 2 heavy chain (DYNC2H1) putative	21470	23058	21520	16611	15209	16193
Tb927.4.570	0.381845	5.61273	5.75802	Replication factor-A C terminal domain containing protein putative	1299	1293	1167	836	902	792
Tb927.4.580	0.22255	5.34531	3.37663	hypothetical protein conserved	955	970	915	681	730	724
Tb927.4.590	-0.729424	7.6185	11.2214	ER membrane protein complex subunit 1	3804	3777	3929	5853	5600	5281
Tb927.4.600	-0.126535	5.92655	1.27509	Alpha/beta hydrolase family putative	1412	1389	1398	1223	1377	1422
Tb927.4.610	0.199572	6.09516	2.88416	PX domain containing protein putative	1852	1730	1681	1261	1427	1332
Tb927.4.620	-0.314834	6.93925	4.3445	hypothetical protein conserved	2614	2460	2676	2566	2941	2953
Tb927.4.630	-0.371139	4.75431	3.81015	MICOS complex subunit MIC34	568	575	525	631	644	617
Tb927.4.640	0.177739	5.6732	2.2591	GRIP domain containing protein putative	1302	1307	1187	953	986	1004
Tb927.4.650	0.232665	5.5433	2.6337	chaperone protein DnaJ putative	1193	1151	1101	805	823	943
Tb927.4.660	-0.175586	6.60345	2.66937	dynein axonemal intermediate chain 7-like putative	2209	2175	1975	2122	2151	2024
Tb927.4.670	0.0285284	6.27728	0.266816	conserved protein unknown function	1831	1814	1822	1545	1564	1592
Tb927.4.680	-0.278935	3.8773	2.27331	hypothetical protein conserved	297	301	316	317	340	316
Tb927.4.690	-0.2394	4.55665	1.79294	geranylgeranyl transferase type II beta subunit putative	528	513	484	458	599	523
Tb927.4.700	-0.0127311	4.39627	0.0620152	hypothetical protein conserved	497	485	470	398	443	444
Tb927.4.710	-0.402481	4.79979	3.5193	hypothetical protein conserved	605	594	597	685	681	716
Tb927.4.720	-0.277656	3.47574	1.78	mitochondrial ATP synthase subunit b	244	223	239	237	286	228
Tb927.4.730	-0.235818	5.03596	3.1219	Peptidase family C78 putative	781	671	715	716	784	738
Tb927.4.740	0.426229	6.8149	7.31616	Rgp1 putative	2902	2979	2819	1950	1959	1769
Tb927.4.750	-0.33154	6.08748	5.90594	50S ribosomal protein L7Ae putative	1484	1543	1519	1641	1754	1624
Tb927.4.760	0.188431	8.45741	2.48788	AP-1 adapter complex gamma subunit putative	8935	8799	8850	7063	6771	6620
Tb927.4.770	0.210251	6.96997	4.36274	ubiquitin-protein ligase putative	3201	3051	3118	2347	2403	2353
Tb927.4.780	0.547541	4.38751	5.08607	Phosphatidylinositol N-acetylglucosaminyltransferase subunit Y putative	587	510	499	319	303	335
Tb927.4.790	0.509742	5.39691	8.5929	hypothetical protein conserved	1072	1041	1072	640	663	659
Tb927.4.800	0.0778836	7.40743	0.477901	target of rapamycin kinase 3 putative	3909	4175	4157	3405	3378	3391
Tb927.4.810	0.374112	7.06877	7.04807	expression site-associated gene 5 (ESAG5) protein putative	3577	3623	3484	2419	2477	2334
Tb927.4.820	-0.236328	5.00444	3.24894	TFIIF-stimulated CTD phosphatase putative	686	629	671	676	716	660
Tb927.4.830	0.0626161	3.86337	0.341493	cytochrome c oxidase assembly protein PET191 putative	353	349	367	280	303	315
Tb927.4.840	-0.00495918	5.67983	0.0235207	Histidine kinase- DNA gyrase B- and HSP90-like ATPase putative	1285	1099	1067	1013	1001	1021
Tb927.4.850	-0.122178	5.07055	1.17645	hypothetical protein conserved	785	791	764	719	762	753
Tb927.4.860	-0.217235	5.34811	1.96133	hypothetical protein conserved	805	842	777	794	854	824
Tb927.4.870	-0.445063	8.01465	5.28405	dynein heavy chain putative	5783	5278	5922	6946	6477	6846
Tb927.4.880	-0.0952143	5.97013	1.1375	TPR-repeat-containing chaperone protein DNAJ putative	1447	1434	1360	1271	1392	1311
Tb927.4.890	-0.123478	5.32341	1.11008	small nuclear ribonucleoprotein sm d3	929	898	872	823	899	857
Tb927.4.900	-0.194789	4.71044	1.69014	F-box protein putative	602	556	565	531	604	595
Tb927.4.910	0.138124	5.29964	1.3145	hypothetical protein conserved	1045	986	980	750	835	815
Tb927.4.920	0.105007	6.46645	0.863658	TPR repeat putative	2275	2236	2258	1864	1815	1840
Tb927.4.930	0.0851025	5.0731	0.751768	Mitochondrial ribosomal protein L14	799	729	803	653	642	632
Tb927.4.940	-0.0651448	4.94507	0.413791	hypothetical protein conserved	748	634	641	583	658	615
Tb927.4.950	-0.0654867	5.1197	0.519842	hypothetical protein conserved	837	773	800	724	783	705
Tb927.4.960	0.126125	6.59223	1.69065	WD domain G-beta repeat putative	2496	2141	2345	1869	1896	1844
Tb927.4.970	-0.193171	3.55093	0.881103	hypothetical protein conserved	254	266	235	264	265	228
Tb927.4.980	0.167387	5.37118	1.59075	actin putative	1068	957	1007	800	777	790
Tb927.4.990	-0.00379855	4.99885	0.0161204	hypothetical protein conserved	765	745	702	609	635	701
Tb927.4.1000	0.732783	3.96172	5.49694	hypothetical protein conserved	390	414	407	224	215	200
Tb927.4.1010	-0.0901129	4.09475	0.321235	hypothetical protein	398	395	383	439	355	303
Tb927.4.1020	-0.115975	7.08451	1.83769	serine-palmitoyl-CoA transferase putative	2941	3128	2955	2901	2862	2814
Tb927.4.1030	-0.488946	3.62035	2.9766	Protein of unknown function (DUF501) putative	237	222	220	251	278	307
Tb927.4.1040	-0.274561	4.5849	3.11783	hypothetical protein conserved	520	541	534	521	585	587
Tb927.4.1050	-0.0714124	5.52323	0.660013	inositol-pentakisphosphate 2-kinase	1169	1040	1061	1012	979	1021
Tb927.4.1060	-0.330045	5.94084	5.68643	hypothetical protein conserved	1260	1224	1314	1389	1423	1376
Tb927.4.1070	-0.0313031	4.28233	0.137559	Mitochondrial ribosomal protein L13	471	410	396	393	395	356
Tb927.4.1080	-0.18103	8.0626	3.07102	V-type ATPase A subunit putative	5830	6086	6003	6075	5941	5801
Tb927.4.1090	-0.17791	6.14452	2.74664	endosomal integral membrane protein putative	1598	1526	1632	1604	1549	1565
Tb927.4.1100	0.192269	8.37381	1.81478	ribosomal protein L21E (60S) putative	8832	8460	8141	6979	6279	6246
Tb927.4.1110	0.752033	6.61472	11.0994	hypothetical protein conserved	2680	2834	2692	1430	1380	1463
Tb927.4.1120	0.188168	6.40979	3.27322	hypothetical protein conserved	2033	1984	1960	1464	1596	1542
Tb927.4.1130	0.083198	4.94147	0.487798	Complex 1 protein (LYR family) putative	772	752	717	618	626	611
Tb927.4.1140	-0.255181	5.77453	3.59078	phosphatidylinositol 4-kinase putative	1209	1103	1189	1156	1224	1285
Tb927.4.1150	-0.0344224	6.40108	0.308959	hypothetical protein conserved	1985	1986	2076	1833	1821	1778
Tb927.4.1160	-0.84249	4.40892	7.18048	hypothetical protein conserved	351	352	418	523	636	606
Tb927.4.1170	0.226575	5.19428	2.57568	ankyrin putative	962	902	872	635	719	697
Tb927.4.1180	0.338073	5.72121	5.59386	Programmed cell death protein 2 C-terminal putative domain containing protein putative	1330	1294	1309	911	958	860
Tb927.4.1190	0.0736774	4.92227	0.62371	LicD family putative	756	726	716	596	656	580
Tb927.4.1200	-0.153105	5.01906	1.08658	expression site-associated gene 1 (ESAG1) protein putative	744	839	877	803	772	825
Tb927.4.1220	0.249619	6.76267	3.50814	leucine-rich repeat protein (LRRP) putative	2675	2849	2880	2033	2079	2090
Tb927.4.1230	0.847062	8.74473	10.0742	hypothetical protein	11576	12516	13039	6002	6012	6099
Tb927.4.1240	-0.00536076	5.17964	0.0271868	hypothetical protein	893	865	878	750	818	753
Tb927.4.1250	-0.0991306	6.40101	1.36745	peroxisome biogenesis factor 1 putative	2015	1855	1819	1795	1777	1770
Tb927.4.1260	-0.010922	5.64624	0.0581638	hypothetical protein conserved	1254	1210	1070	1043	1079	1000
Tb927.4.1270	-0.442782	7.1415	7.65089	ruvB-like DNA helicase putative	3005	3069	3048	3590	3737	3550
Tb927.4.1280	0.0613181	6.62189	0.746839	Tetratricopeptide repeat putative	2402	2321	2323	2001	1959	1961
Tb927.4.1290	-0.122993	3.78072	0.759646	hypothetical protein conserved	290	333	288	298	273	299
Tb927.4.1300	-0.849701	8.87467	10.8708	Cytoskeleton-associated protein 42 kDa	8189	8562	8731	13415	13329	13541
Tb927.4.1310	-0.068749	6.07741	0.592966	ZFP family member putative	1518	1567	1419	1307	1442	1395
Tb927.4.1320	-0.0785642	6.79887	0.991787	hypothetical protein conserved	2573	2475	2619	2278	2457	2368
Tb927.4.1330	0.556742	8.8376	6.08116	DNA topoisomerase IB large subunit	12243	14038	14048	8082	7780	8195
Tb927.4.1340	-0.223901	7.16969	4.46635	Cleavage and polyadenylation specificity factor subunit	3157	3092	2903	3059	3168	3146
Tb927.4.1350	0.114306	6.35681	1.92596	glyoxalase II	1925	1873	1867	1541	1510	1538
Tb927.4.1360	-0.0254546	5.15415	0.151842	Glucose-6-phosphate 1-epimerase putative	758	811	815	684	725	720
Tb927.4.1370	0.504371	5.11712	5.80813	Mitoribosomal SSU assembly factor 31	974	994	855	584	605	556
Tb927.4.1380	0.12167	3.69764	0.400204	D-Tyr-tRNA(Tyr) deacylase putative	345	292	301	243	270	243
Tb927.4.1390	0.442861	6.72516	7.37608	hypothetical protein conserved	2946	2612	2888	1690	1904	1857
Tb927.4.1400	0.65924	6.17938	9.74954	vacuolar transport protein 4A putative	2277	1991	2036	1124	1204	1172
Tb927.4.1410	0.290368	6.61182	5.87277	hypothetical protein conserved	2582	2519	2425	1726	1799	1872
Tb927.4.1420	0.180357	5.14895	1.91925	hypothetical protein conserved	822	831	816	577	691	644
Tb927.4.1430	-0.204416	6.105	3.31241	hypothetical protein conserved	1694	1534	1603	1584	1608	1689
Tb927.4.1440	0.00841166	4.61144	0.0368413	probable rRNA maturation factor YbeY putative	616	553	560	524	515	468
Tb927.4.1450	0.107111	5.77528	1.01779	hypothetical protein conserved	1274	1260	1303	971	1105	1050
Tb927.4.1460	0.0542569	6.49727	0.473372	Zn-finger in ubiquitin-hydrolases and other protein putative	2093	2193	2075	1601	1905	1871
Tb927.4.1470	0.488334	4.90751	4.61121	Mitoribosomal SSU assembly factor 33	849	776	739	525	500	452
Tb927.4.1480	-0.0155897	6.96203	0.138456	DNA cross-link repair protein pso2/snm1	3046	2914	2876	2481	2713	2641
Tb927.4.1490	-0.326257	5.26084	3.39392	hypothetical protein conserved	841	783	757	794	944	881
Tb927.4.1500	-0.145965	8.11282	1.78167	RNA editing associated helicase 2	6549	6124	6415	6202	6144	6173
Tb927.4.1510	0.0451261	7.71484	0.405021	phospholipid-translocating ATPase putative	5109	4987	5164	4290	4409	4274
Tb927.4.1520	0.099117	4.57668	0.551499	Simiate family protein putative	630	579	525	476	464	479
Tb927.4.1530	-0.0538137	6.52429	0.415415	hypothetical protein conserved	2206	2149	2155	1827	2062	2040
Tb927.4.1540	0.476037	6.81093	6.72335	NAD dependent epimerase/dehydratase family putative	3168	2971	3349	1879	2015	2091
Tb927.4.1550	0.743526	7.64605	12.3082	hypothetical protein conserved	5964	5487	5629	2899	2955	3091
Tb927.4.1560	-0.218127	5.24628	1.59398	hypothetical protein conserved	776	841	813	747	881	853
Tb927.4.1570	-0.100889	4.98339	0.640777	hypothetical protein conserved	750	705	731	690	706	660
Tb927.4.1580	0.264074	5.85148	3.40062	WW domain containing protein putative	1570	1460	1400	1068	1157	1010
Tb927.4.1590	-0.0128646	6.24392	0.0773176	Present in the outer mitochondrial membrane proteome 28	1752	1818	1588	1497	1560	1507
Tb927.4.1600	0.0496731	5.62892	0.283086	AAA domain containing protein putative	1138	1223	1181	1033	956	1012
Tb927.4.1610	0.127005	6.12933	1.22944	Tripartite attachment complex 40	1796	1701	1666	1295	1334	1517
Tb927.4.1620	-0.391697	5.30505	4.04019	phosphatidylinositol phosphate kinase alpha	847	826	794	863	1030	947
Tb927.4.1630	0.154336	7.17434	2.66075	ribosomal RNA processing protein 6	3767	3686	3419	2845	2942	2779
Tb927.4.1640	1.19287	7.5822	15.5147	Nucleotide sugar transporter 3	6522	6182	5812	2315	2463	2324
Tb927.4.1650	0.323776	6.86979	5.93787	hypothetical protein conserved	3115	2999	3133	2145	2194	2141
Tb927.4.1660	0.176518	5.96756	2.20531	mitochondrial carrier protein putative	1598	1510	1524	1117	1211	1267
Tb927.4.1670	0.224657	4.52072	2.25416	cytochrome b5-like Heme/Steroid binding domain containing protein putative	564	540	593	409	434	431
Tb927.4.1680	-0.469651	6.64723	8.95464	ZFP family member putative	2124	2139	2032	2484	2602	2560
Tb927.4.1690	0.0270251	6.34492	0.23435	Retinal Maintenance putative	1926	1847	1880	1562	1703	1602
Tb927.4.1700	-0.0482764	5.77479	0.418548	CK1/TTBK protein kinase putative	1301	1202	1257	1046	1195	1170
Tb927.4.1710	-0.0105973	5.59012	0.0543537	rhodanese-like domain containing protein putative	1272	1126	1050	1004	1059	982
Tb927.4.1720	-0.11842	6.02789	1.44142	Nucleoside diphosphate kinase 3	1560	1475	1374	1378	1469	1350
Tb927.4.1730	-0.212385	4.35442	2.0097	Nucleus and spindle associated protein 4	474	431	468	461	453	481
Tb927.4.1740	-0.299204	6.77568	6.35907	Component of motile flagella 41	2570	2483	2434	2682	2681	2715
Tb927.4.1750	0.0215648	5.1498	0.125918	hypothetical protein conserved	954	872	823	747	768	773
Tb927.4.1760	-0.062045	5.22182	0.327593	Cardiolipin-dependent protein 17kDa	917	817	861	746	810	820
Tb927.4.1770	-0.323903	4.9538	3.76954	hypothetical protein conserved	662	720	646	701	748	778
Tb927.4.1780	0.182189	5.69757	2.63523	hypothetical protein conserved	1299	1220	1204	965	961	951
Tb927.4.1790	0.200604	10.3574	1.9244	ribosomal protein L3 putative	34400	32872	32668	26914	25034	24271
Tb927.4.1800	0.188583	10.4402	1.85216	Mitochondrial ribosomal protein L3	36041	35149	35009	28545	26782	26357
Tb927.4.1810	-0.102749	5.29818	1.18982	mitochondrial ribosomal protein L33	866	877	813	790	799	818
Tb927.4.1820	-0.0754491	5.56263	0.557542	selenocysteine-specific elongation factor putative	1170	1127	995	967	1068	1007
Tb927.4.1830	0.0292457	4.56043	0.123432	Urm1 (Ubiquitin related modifier) putative	580	535	527	448	468	495
Tb927.4.1840	0.214844	6.79319	3.24894	Carboxypeptidase-like protein	2823	2682	2743	2001	2162	2071
Tb927.4.1850	0.153873	7.2676	2.03285	signal recognition particle subunit SRP68 putative	3928	3734	3449	2921	2960	2874
Tb927.4.1860	-0.0452819	9.9515	0.261954	ribosomal protein S19 putative	24069	24021	22689	22450	20789	20773
Tb927.4.1870	0.177185	6.47146	2.8829	Serine/threonine-protein phosphatase 2A catalytic subunit putative	2186	2208	2228	1659	1752	1727
Tb927.4.1880	0.310699	4.93106	2.97778	hypothetical protein conserved	866	788	779	606	526	587
Tb927.4.1890	-0.476893	5.26314	7.2845	hypothetical protein conserved	879	766	804	965	1022	1002
Tb927.4.1900	-0.100164	5.4708	1.22962	Methyltransferase domain/Methyltransferase involved in Williams-Beuren syndrome putative	1017	1068	1023	923	1012	988
Tb927.4.1910	0.394619	3.89485	1.88732	hypothetical protein conserved	357	374	318	291	209	199
Tb927.4.1920	0.338343	7.82654	5.19269	GPI transamidase subunit 16 putative	5766	5977	5872	4283	3921	4011
Tb927.4.1930	-0.740813	6.67572	9.92346	eukaryotic translation initiation factor 3 subunit g	1927	2112	2030	3059	2978	2859
Tb927.4.1940	0.0647891	6.06751	0.64345	WD domain G-beta repeat putative	1699	1576	1527	1357	1357	1311
Tb927.4.1950	-0.00935212	7.16335	0.0639005	NADPH-dependent diflavin oxidoreductase 1	3527	3254	3262	2891	3028	2945
Tb927.4.1960	-0.183326	5.69721	2.21982	Flagellum attachment zone protein 42	1210	1170	1183	1235	1149	1163
Tb927.4.1970	-0.0902199	6.27945	1.15244	Domain of unknown function DUF21 putative	1748	1736	1694	1518	1687	1631
Tb927.4.1980	-0.15493	6.89817	2.21767	hypothetical protein conserved	2884	2781	2976	2802	2877	2760
Tb927.4.1990	-0.423442	5.69834	6.71313	ATP-dependent RNA and DNA helicase mitochondrial putative	1051	1067	1029	1188	1226	1288
Tb927.4.2000	-0.687738	7.22669	11.5404	ruvB-like DNA helicase putative	2969	2993	2947	4157	4262	4168
Tb927.4.2010	-0.22363	4.65065	2.74231	acyl-CoA binding protein putative	540	596	576	558	586	610
Tb927.4.2020	-0.048845	5.89636	0.425016	AP-3 complex subunit mu putative	1408	1368	1267	1231	1247	1189
Tb927.4.2030	-0.767118	6.86321	8.28534	DNA/RNA-binding protein Alba 4	2002	2060	2187	2988	3113	3231
Tb927.4.2040	-0.524262	7.97709	6.20692	DNA/RNA-binding protein Alba 3	4918	5234	4935	6067	6386	6584
Tb927.4.2050	-0.688372	5.87144	8.2096	hypothetical protein	1083	1190	1329	1768	1606	1718
Tb927.4.2060	-0.84688	7.14469	10.4128	Flagellum attachment zone protein 8	2401	2802	2682	3990	4055	4401
Tb927.4.2070	0.0076606	8.07439	0.0240834	antigenic protein putative	6107	6993	6858	6198	5140	6067
Tb927.4.2080	-0.39242	8.44586	4.54959	Coiled-coil and C2 domain-containing protein	7506	8002	8307	9482	8831	9104
Tb927.4.2100	0.00568008	3.52737	0.018706	hypothetical protein	315	283	261	251	243	256
Tb927.4.2110	-0.215357	4.90544	1.40775	protein phosphatase 2C putative	619	681	624	566	730	665
Tb927.4.2120	0.0622568	5.03008	0.403276	WD40 repeat-containing protein	830	771	707	631	646	661
Tb927.4.2130	-0.0613662	5.0388	0.378881	hypothetical protein conserved	806	773	717	683	729	689
Tb927.4.2140	-0.15841	6.97417	2.9086	Component of motile flagella 8	2879	2917	2918	2777	2850	2904
Tb927.4.2150	-0.234419	3.80165	2.01109	hypothetical protein conserved	319	310	312	324	336	311
Tb927.4.2160	0.0980388	4.12385	0.594668	hypothetical protein conserved	454	444	437	350	372	372
Tb927.4.2170	0.162301	5.2528	1.3419	hypothetical protein conserved	996	973	902	699	750	801
Tb927.4.2180	0.0481018	9.74947	0.222949	60S ribosomal protein L35a putative	21627	20662	19284	19255	16410	16492
Tb927.4.2190	0.0384049	5.99992	0.271565	GTP-binding protein putative	1527	1571	1430	1269	1327	1271
Tb927.4.2200	-0.116214	7.10063	1.28571	Sec7 domain containing protein putative	3230	3013	3212	2778	3125	3089
Tb927.4.2210	0.419335	6.70704	8.15237	hypothetical protein conserved	2752	2813	2855	1796	1813	1914
Tb927.4.2220	0.420285	6.47156	6.6223	TPR-repeat-containing chaperone protein DNAJ putative	2261	2289	2274	1419	1546	1509
Tb927.4.2230	-0.297535	5.76898	4.91945	dolichyl-P-Man:GDP-Man1GlcNAc2-PP-dolichyl alpha-1 3-mannosyltransferase putative	1124	1141	1210	1166	1285	1297
Tb927.4.2240	0.210689	6.70592	3.6017	Aminotransferase class IV putative	2623	2503	2603	1907	1981	1970
Tb927.4.2250	0.195816	5.70729	2.50569	hypothetical protein conserved	1391	1278	1175	994	1013	935
Tb927.4.2260	0.0428426	5.41973	0.345958	centrin-1	1004	981	959	793	879	835
Tb927.4.2265	0.773077	3.83054	5.80114	hypothetical protein	395	371	466	231	181	220
Tb927.4.2270	-0.106182	5.38809	0.974103	Histone-like transcription factor (CBF/NF-Y) and archaeal histone putative	1036	926	863	863	920	883
Tb927.4.2280	0.0191598	4.94164	0.0933811	hypothetical protein conserved	712	723	697	552	639	655
Tb927.4.2290	0.0131873	6.19539	0.0913289	glucose transporter putative	1719	1637	1793	1499	1496	1480
Tb927.4.2300	-0.281135	5.87325	5.4592	hypothetical protein conserved	1411	1320	1296	1350	1474	1468
Tb927.4.2310	-1.59974	7.52528	16.4165	asparaginyl-tRNA synthetase putative	2433	2755	2577	6902	6840	6905
Tb927.4.2320	-0.533913	5.08796	6.48101	ER membrane protein complex subunit 5	648	694	681	873	834	862
Tb927.4.2330	0.0613009	5.05412	0.442044	hypothetical protein conserved	773	833	738	594	672	705
Tb927.4.2340	0.0904029	6.25168	1.0103	hypothetical protein conserved	1940	1786	1652	1419	1522	1488
Tb927.4.2350	-0.293435	4.71199	2.30905	twinfilin	489	541	488	475	593	565
Tb927.4.2360	-0.59284	4.77546	5.34794	tetratricopeptide repeat putative	527	493	468	595	707	667
Tb927.4.2370	0.0690076	6.30645	0.53764	hypothetical protein conserved	2013	1867	1754	1537	1608	1564
Tb927.4.2380	0.33861	6.94624	5.56498	sarcoplasmic reticulum glycoprotein putative	3250	3018	3168	2137	2112	2294
Tb927.4.2390	0.183017	6.9998	3.63589	ATP-dependent RNA helicase putative	3330	3102	3035	2410	2425	2476
Tb927.4.2400	-0.144817	7.4281	2.09623	kelch domain-containing protein	3991	3883	3989	3814	3936	3754
Tb927.4.2410	0.403387	5.49602	4.77287	Glycosyl hydrolase family 65 central catalytic domain/Haloacid dehalogenase-like hydrolase putative	1179	1126	1121	789	756	726
Tb927.4.2420	0.0294061	4.29013	0.133922	hypothetical protein conserved	462	484	472	383	420	416
Tb927.4.2430	-0.316382	5.91061	4.09882	Endonuclease/Exonuclease/phosphatase family putative	1283	1269	1252	1333	1410	1412
Tb927.4.2440	-0.0409933	5.66103	0.356552	SET domain protein 13	1191	1150	1126	961	1067	1101
Tb927.4.2450	1.11588	9.21465	12.1155	protein disulfide isomerase 1	18926	18729	18333	7676	7336	7636
Tb927.4.2460	0.416489	4.90864	4.07709	kinatase putative	762	744	768	442	528	525
Tb927.4.2470	-0.193896	6.66431	2.51553	hypothetical protein conserved	2208	2138	2122	2132	2155	2201
Tb927.4.2480	-0.170484	5.04083	1.97611	8-oxoguanine DNA glycosylase putative	722	686	728	671	738	700
Tb927.4.2490	-0.0452714	5.4607	0.32967	hypothetical protein conserved	1021	992	916	880	882	888
Tb927.4.2500	0.542534	5.88415	7.38521	eukaryotic translation initiation factor 2-alpha kinase 2	1756	1693	1701	1146	1012	941
Tb927.4.2510	-0.0388505	6.52667	0.2974	multidrug resistance-associated protein putative	2100	2026	2102	1823	1897	1892
Tb927.4.2520	0.0143716	5.02403	0.0660708	Silent information regulator 2 related protein 3	735	675	664	627	587	586
Tb927.4.2530	0.130289	8.85438	1.30552	hypothetical protein conserved	12621	11845	11571	10103	9358	9391
Tb927.4.2540	0.211035	4.72937	1.55497	Neural precursor cell-expressed developmently downregulated 8	564	616	621	382	497	487
Tb927.4.2550	-0.0268783	5.96956	0.172825	hypothetical protein conserved	1364	1361	1299	1160	1239	1197
Tb927.4.2560	-0.0542743	4.87385	0.372169	cardiolipin synthetase	730	658	683	617	668	601
Tb927.4.2570	0.323612	4.62513	4.23982	hypothetical protein conserved	698	705	649	475	500	463
Tb927.4.2580	0.0312241	5.34432	0.152026	hypothetical protein conserved	1028	978	907	812	890	798
Tb927.4.2590	0.0466379	4.14235	0.223183	hypothetical protein conserved	416	414	415	356	336	365
Tb927.4.2600	0.0155699	6.30106	0.102338	SUMO-interacting motif-containing protein	1979	1875	1921	1628	1642	1740
Tb927.4.2610	0.203369	4.13643	1.55907	hypothetical protein	447	425	488	360	354	322
Tb927.4.2620	-0.247154	4.61964	1.91144	hypothetical protein conserved	577	516	482	514	539	586
Tb927.4.2630	-0.270913	6.06971	4.73408	ATP-dependent DEAD/H RNA helicase putative	1457	1453	1489	1559	1619	1478
Tb927.4.2640	-0.0453974	7.42536	0.400204	hypothetical protein conserved	4045	4210	4121	3700	3743	3760
Tb927.4.2650	-0.0651533	5.19094	0.50299	Regulator of chromosome condensation (RCC1) repeat putative	895	819	865	728	823	816
Tb927.4.2660	0.272856	4.21884	2.22407	hypothetical protein conserved	461	446	454	320	338	330
Tb927.4.2670	0.324504	5.53662	4.4713	pyroglutamyl-peptidase I putative	1185	1149	1163	784	888	778
Tb927.4.2680	0.0427179	6.09265	0.346336	Zeta toxin putative	1695	1684	1616	1355	1492	1407
Tb927.4.2700	0.141762	6.32694	2.18736	Hydroxymethylglutaryl-CoA lyase mitochondrial putative	2012	2017	1894	1599	1543	1565
Tb927.4.2710	0.450583	5.76476	7.12976	ubiquitin-conjugating enzyme E2 putative	1350	1462	1462	915	950	879
Tb927.4.2720	0.05955	6.10728	0.571688	ATP dependent DEAD-box helicase	1756	1747	1656	1379	1556	1408
Tb927.4.2730	0.260803	6.91075	5.06894	kinesin putative	3141	2852	3001	2178	2200	2204
Tb927.4.2740	-0.360007	8.55632	3.58715	p25-alpha putative	7759	8873	8615	9530	9221	9678
Tb927.4.2750	0.409414	6.27078	4.77443	hypothetical protein conserved	2046	2168	2174	1464	1360	1394
Tb927.4.2760	0.449335	7.53421	7.21822	Protein of unknown function (DUF3808) putative	5292	5243	5364	3370	3404	3439
Tb927.4.2770	-0.0176365	6.81412	0.104016	hypothetical protein conserved	2525	2700	2692	2274	2358	2400
Tb927.4.2780	-0.256661	5.99566	4.79015	hypothetical protein conserved	1438	1383	1362	1436	1505	1442
Tb927.4.2790	-0.0393335	5.7775	0.27353	kinetoplast ribosomal PPR-repeat containing protein 12	1255	1330	1201	1030	1196	1188
Tb927.4.2800	0.124853	6.74443	1.57014	R3H-associated N-terminal domain containing protein putative	2624	2732	2760	2081	2211	2239
Tb927.4.2810	0.197724	6.17385	3.30113	hypothetical protein	1974	1946	1918	1438	1529	1498
Tb927.4.2820	-0.0391884	6.54692	0.289466	hypothetical protein conserved	2274	2176	2168	2006	2022	1935
Tb927.4.2830	-0.0487242	4.79326	0.27118	hypothetical protein conserved	639	618	625	572	554	581
Tb927.4.2840	-0.452073	5.98662	6.24176	microtubule inner protein MC11	1275	1294	1406	1573	1521	1676
Tb927.4.2850	0.0306664	6.44545	0.209651	hypothetical protein conserved	1919	1927	1909	1536	1769	1639
Tb927.4.2860	0.077268	5.14694	0.425925	Vacuolar protein sorting associated protein 22 putative	942	818	785	685	745	685
Tb927.4.2870	0.392314	5.75081	6.78188	hypothetical protein conserved	1377	1381	1321	867	930	929
Tb927.4.2880	-0.294646	8.34193	4.95259	Nucleoporin NUP225	7308	7394	7377	8223	7833	7690
Tb927.4.2890	0.705561	7.12613	12.3736	hypothetical protein conserved	3915	3802	3573	1941	2039	2091
Tb927.4.2900	-0.158674	5.86488	1.61478	hypothetical protein conserved	1453	1300	1359	1271	1400	1355
Tb927.4.2910	0.188136	6.43502	3.74427	hypothetical protein conserved	2090	2152	2049	1593	1614	1636
Tb927.4.2920	-0.0333941	7.04748	0.322797	hypothetical protein conserved	3325	3230	3272	2894	2995	2932
Tb927.4.2930	-0.0783915	5.11013	0.512471	OsmC-like protein putative	834	822	739	730	710	777
Tb927.4.2935	-0.0764411	2.26929	0.218773	hypothetical protein	94	115	100	83	103	100
Tb927.4.2940	0.0725401	3.80906	0.354646	hypothetical protein conserved	352	311	323	293	282	247
Tb927.4.2950	0.0608431	5.57433	0.619874	mitochondrial DNA polymerase I protein A putative	1128	1120	1097	879	938	996
Tb927.4.2960	0.246357	3.34452	1.85112	mediator of rna polymerase ii transcription subunit 8	271	237	247	183	182	193
Tb927.4.2970	0.231287	4.58018	2.8348	chaperone protein DnaJ putative	602	577	584	441	441	435
Tb927.4.2980	0.104176	2.55755	0.320307	hypothetical protein conserved	141	138	133	119	105	112
Tb927.4.2990	-0.317824	5.70056	5.42071	hypothetical protein conserved	1101	1157	1143	1217	1259	1243
Tb927.4.3000	0.448481	4.91121	5.90837	F-box protein putative	792	782	777	496	514	501
Tb927.4.3010	0.338141	4.54367	4.19655	hypothetical protein conserved	609	600	588	388	437	422
Tb927.4.3020	-0.144226	5.86337	1.79549	ATP-dependent DEAH-box RNA helicase putative	1356	1244	1391	1284	1264	1320
Tb927.4.3030	-0.244813	4.49521	2.69373	mediator of rna polymerase ii transcription subunit 2	481	442	456	481	492	460
Tb927.4.3040	-0.0282	4.29035	0.123188	Enriched in surface-labeled proteome protein 11	462	445	502	380	450	431
Tb927.4.3050	0.0958464	6.28879	0.456675	hypothetical protein	1638	1858	2030	1480	1445	1613
Tb927.4.3060	0.0902849	7.12057	0.726724	hypothetical protein conserved	3217	3532	3407	2726	2770	2874
Tb927.4.3070	0.241118	5.44772	3.39612	hypothetical protein conserved	1173	1130	1073	872	830	802
Tb927.4.3080	0.290938	4.04449	2.31224	Uncharacterised ACR YggU family COG1872 putative	418	405	406	299	314	268
Tb927.4.3090	0.403636	4.22766	4.30339	hypothetical protein conserved	464	472	481	270	331	339
Tb927.4.3100	0.372497	4.68083	4.09585	hypothetical protein conserved	705	673	620	460	456	437
Tb927.4.3110	0.0888272	4.42055	0.50118	tRNA-dihydrouridine synthase 4 putative	587	513	452	442	448	389
Tb927.4.3120	0.0517253	5.49126	0.397361	BILBO1 hook associated linker protein	1032	1093	1111	887	903	949
Tb927.4.3130	-0.17561	5.24355	1.75351	Component of motile flagella 18	872	857	902	841	899	867
Tb927.4.3140	-0.0130314	6.26002	0.0896084	Ribosome maturation protein SDO1	1841	1968	1847	1619	1702	1686
Tb927.4.3150	0.277132	5.96276	3.80018	NUFIP body protein 1	1537	1517	1646	1037	1194	1173
Tb927.4.3160	-0.199055	6.21374	3.36627	dihydroxyacetone phosphate acyltransferase putative	1652	1679	1686	1596	1714	1743
Tb927.4.3170	-0.129271	5.31633	1.44894	hypothetical protein conserved	1021	908	986	867	988	942
Tb927.4.3180	-0.43425	4.45089	3.94057	hypothetical protein conserved	437	428	425	442	571	517
Tb927.4.3190	0.358034	5.26833	5.83458	ubiquitin-conjugating enzyme E2 putative	982	995	924	657	679	649
Tb927.4.3290	-1.56223	-1.16869	2.24242	Trypanosomal VSG domain containing protein putative	5	5	4	11	17	9
Tb927.4.3300	-0.0888185	6.7138	1.07906	mitochondrial ATP-dependent zinc metallopeptidase putative	2335	2448	2380	2156	2318	2210
Tb927.4.3310	-0.32273	5.9903	4.62508	SET domain protein 14	1429	1363	1312	1375	1576	1552
Tb927.4.3320	0.310759	6.25503	3.18914	uracil phosphoribosyltransferase putative	1873	2040	2008	1456	1300	1430
Tb927.4.3330	-0.00442941	5.4777	0.0194471	EF-hand domain pair putative	1047	1111	1003	976	911	893
Tb927.4.3340	-0.05783	4.53069	0.362813	hypothetical protein conserved	590	528	537	484	548	479
Tb927.4.3350	-0.288603	6.42164	6.04152	Carnosine N-methyltransferase putative	1944	1900	1845	2056	2031	2006
Tb927.4.3360	-0.490903	4.70863	6.32383	hypothetical protein conserved	496	509	508	631	625	609
Tb927.4.3370	-0.432177	5.24381	4.82768	hypothetical protein conserved	814	722	754	805	967	939
Tb927.4.3380	0.0631482	7.71854	0.624806	myosin IB heavy chain putative	5083	5044	5248	4355	4145	4405
Tb927.4.3390	0.0495542	5.65426	0.369483	tuzin putative	1163	1174	1159	975	1014	974
Tb927.4.3400	0.458935	7.61447	7.83913	hypothetical protein conserved	6222	5468	5382	3780	3562	3540
Tb927.4.3410	-0.172889	6.42744	2.7298	selenoprotein SelTryp	1926	1931	1845	1890	1903	1844
Tb927.4.3420	0.00938439	6.27254	0.0678533	wee1-like protein kinase	1810	1710	1772	1502	1532	1577
Tb927.4.3430	-0.211483	5.21307	1.95896	Mitochondrial import inner membrane translocase subunit TIM12	879	816	834	874	801	892
Tb927.4.3440	-0.239859	5.18732	2.91927	Basal body protein 50kDa	866	775	816	810	898	837
Tb927.4.3450	0.106987	5.73584	1.02286	mitochondrial ATP synthase subunit 8	1304	1263	1228	998	1006	1086
Tb927.4.3460	0.144532	5.90854	1.26025	ubiquitin-conjugating enzyme E2 putative	1473	1562	1484	1148	1255	1184
Tb927.4.3470	0.435828	6.27338	7.53684	hypothetical protein conserved	2029	1837	1803	1261	1188	1224
Tb927.4.3480	-0.016578	6.01739	0.0838281	hypothetical protein	1611	1459	1603	1429	1323	1392
Tb927.4.3490	0.158542	3.84184	1.01544	DNA-directed RNA polymerases II and III subunit RPB6 putative	387	350	311	281	281	261
Tb927.4.3500	0.632926	5.56145	9.03616	Amastin surface glycoprotein putative	1305	1193	1216	689	704	707
Tb927.4.3510	0.155895	4.99013	1.2612	DNA-directed RNA polymerase subunit putative	815	793	734	636	627	580
Tb927.4.3520	0.845057	5.7684	8.75674	Amastin surface glycoprotein putative	1737	1451	1568	760	781	780
Tb927.4.3530	-0.0348538	6.15811	0.218773	hypothetical protein conserved	1776	1549	1577	1419	1483	1501
Tb927.4.3540	0.00501241	5.8124	0.0296252	hypothetical protein conserved	1310	1301	1179	1121	1072	1118
Tb927.4.3550	0.289309	9.3613	3.21705	60S ribosomal protein L13a putative	17368	16508	16030	12851	11378	11549
Tb927.4.3560	-0.583918	5.61759	6.57979	protein phoshatase 1 putative	939	969	1019	1227	1230	1392
Tb927.4.3570	-0.0806847	7.87537	0.654068	translation elongation factor 1-beta putative	5860	6074	5800	5743	5438	5262
Tb927.4.3580	-0.0168538	3.65967	0.0651911	Transcription factor Pcc1 putative	310	301	257	254	263	253
Tb927.4.3590	-0.0631213	8.43239	0.491719	translation elongation factor 1-beta putative	8560	8809	8646	8217	7860	7755
Tb927.4.3600	-0.0639851	3.68177	0.298297	Transcription factor Pcc1 putative	306	267	276	277	261	240
Tb927.4.3610	-0.444022	4.42647	4.78375	protein phosphatase 1 putative	435	467	417	522	543	509
Tb927.4.3620	-0.00031084	5.6443	0.00170765	serine threonine-protein phosphatase PP1 putative	1175	1097	1204	1012	989	1048
Tb927.4.3630	-0.0845083	6.23861	1.03989	serine threonine-protein phosphatase PP1 putative	1854	1754	1846	1652	1774	1647
Tb927.4.3640	-0.0934483	6.18507	1.10446	serine threonine-protein phosphatase PP1 putative	1844	1733	1735	1666	1725	1579
Tb927.4.3650	0.145448	4.35356	1.27936	serine threonine-protein phosphatase PP1 putative	504	521	492	393	413	397
Tb927.4.3660	-0.170768	5.63544	1.98026	hypothetical protein conserved	1121	1201	1013	1111	1120	1061
Tb927.4.3670	-0.363139	5.79329	5.90323	CBF/Mak21 family putative	1217	1196	1131	1368	1364	1265
Tb927.4.3680	0.0691033	5.10902	0.585285	protein phosphatase 2C putative	842	811	846	705	690	694
Tb927.4.3690	-0.269595	5.27767	2.49748	Mitochondrial SSU ribosomal protein putative	836	822	726	791	918	812
Tb927.4.3700	0.0142349	6.39374	0.106517	hypothetical protein conserved	2089	2037	1974	1768	1826	1703
Tb927.4.3710	0.0518012	4.0928	0.256083	Predicted membrane protein putative	437	355	428	355	355	322
Tb927.4.3720	-0.128493	4.2559	0.806522	Uncharacterized conserved protein (DUF2039) putative	407	420	477	394	427	430
Tb927.4.3730	-0.00938916	4.61191	0.0406181	hypothetical protein conserved	594	569	558	497	498	524
Tb927.4.3740	-0.418322	8.73718	5.05593	flagellar attachment zone protein 1	9149	9635	9821	11491	10955	11082
Tb927.4.3750	0.238715	4.93655	2.67598	receptor-type adenylate cyclase GRESAG 4 putative	828	752	779	589	595	569
Tb927.4.3760	0.215245	4.72331	1.48777	hypothetical protein	596	702	738	517	506	516
Tb927.4.3770	-0.037521	6.39707	0.152742	calcium/calmodulin-dependent protein kinase putative	1966	1983	2045	1874	1792	1729
Tb927.4.3780	0.482297	4.45312	5.56916	hypothetical protein conserved	627	580	558	355	400	353
Tb927.4.3790	-0.191331	7.24227	2.4841	ubiquitin carboxyl-terminal hydrolase putative	3381	3604	3578	3443	3604	3536
Tb927.4.3800	-0.191412	4.22436	1.63443	hypothetical protein conserved	420	377	422	379	403	439
Tb927.4.3810	-0.213425	7.77331	3.47743	DNA-directed RNA polymerase II subunit 2 putative	4987	4970	4820	5158	5096	4769
Tb927.4.3820	0.142297	5.01069	1.46213	hypothetical protein conserved	796	765	748	580	629	626
Tb927.4.3830	0.722766	5.50908	11.1411	hypothetical protein conserved	1333	1263	1230	647	689	697
Tb927.4.3840	-0.531372	5.96017	8.74795	nucleolar protein putative	1291	1281	1280	1621	1648	1614
Tb927.4.3850	-0.495499	5.35953	7.37455	NLE (NUC135) domain/WD domain G-beta repeat putative	876	864	836	1030	1137	1019
Tb927.4.3860	0.435443	5.72419	7.00723	receptor-type adenylate cyclase GRESAG 4 putative	1581	1384	1417	955	1003	883
Tb927.4.3870	0.347652	5.57731	5.0934	receptor-type adenylate cyclase GRESAG 4 putative	1289	1218	1329	875	885	884
Tb927.4.3880	0.38322	5.87536	6.80567	receptor-type adenylate cyclase GRESAG 4 putative	1586	1559	1536	974	1128	1047
Tb927.4.3890	0.0757183	8.19885	0.590044	ATP-dependent RNA helicase putative	7030	7127	7109	6107	5785	5801
Tb927.4.3900	0.134586	5.87971	1.37145	zinc finger protein C2H2 type putative	1404	1477	1364	1075	1130	1187
Tb927.4.3910	0.112362	6.31207	1.04884	Kinesin-13 4a putative	1876	1783	1855	1380	1613	1483
Tb927.4.3920	0.344182	6.60727	5.8463	CRAL/TRIO domain containing protein putative	2689	2290	2524	1661	1856	1667
Tb927.4.3930	-0.146248	6.9038	1.61347	amino acid transporter putative	2968	2648	2764	2819	2715	2595
Tb927.4.3940	0.705333	6.73693	11.6928	Calpain-like protein 2	3143	3094	3010	1639	1727	1608
Tb927.4.3950	0.0113008	7.08394	0.0657342	cytoskeleton-associated protein CAP5.5 putative	3517	3623	3691	3090	3250	3089
Tb927.4.3960	0.0624831	4.61685	0.29256	hypothetical protein conserved	566	549	583	427	520	480
Tb927.4.3970	0.382349	1.66302	1.40186	hypothetical protein conserved	73	80	73	51	52	49
Tb927.4.3980	-0.374352	6.33323	5.36983	chaperone protein DnaJ putative	1660	1742	1789	2020	1941	1941
Tb927.4.3990	0.446352	3.1577	3.13798	amino acid transporter putative	259	238	206	164	142	146
Tb927.4.4000	0.435378	3.1566	3.46339	amino acid transporter putative	248	216	210	133	153	151
Tb927.4.4010	0.645686	2.82561	4.54924	amino acid transporter putative	178	200	186	117	101	98
Tb927.4.4020	0.417545	7.60702	5.65215	Ornithine/histidine transporter AAT2-4	4701	4700	4958	3139	3203	3089
Tb927.4.4030	0.0649705	5.27791	0.41482	CCCH zinc finger in TRM13 protein/U11-48K-like CHHC zinc finger/Methyltransferase TRM13 putative	981	815	962	778	799	735
Tb927.4.4040	-0.133981	7.35815	1.37406	hypothetical protein conserved	4108	4245	4410	4081	3987	4217
Tb927.4.4050	-0.0593324	7.58757	0.537526	glycosomal transporter (GAT1)	4557	4491	4614	4292	4228	3964
Tb927.4.4060	0.299798	5.89293	4.68924	hypothetical protein conserved	1545	1526	1580	1101	1117	1096
Tb927.4.4070	0.386403	6.04901	7.68211	mevalonate kinase putative	1678	1664	1667	1048	1162	1152
Tb927.4.4080	0.22518	3.92836	1.29719	C-5 sterol desaturase putative	371	339	308	226	302	236
Tb927.4.4090	0.111822	4.76861	0.613268	hypothetical protein conserved	614	656	582	451	556	497
Tb927.4.4100	0.120367	6.05156	1.62782	hypothetical protein conserved	1541	1582	1480	1163	1288	1264
Tb927.4.4110	0.10828	5.4499	0.933012	Clp1 family protein putative	1101	1086	962	786	857	919
Tb927.4.4120	-0.00687207	5.05545	0.0335545	Cleavage stimulating factor 64 putative	781	781	699	651	653	688
Tb927.4.4130	-0.380599	5.71759	5.91756	Flagellar-associated protein 59 putative	1179	1089	1185	1359	1327	1256
Tb927.4.4140	0.0917669	5.54879	0.836507	hypothetical protein conserved	1156	1108	1092	835	982	946
Tb927.4.4150	-0.0340276	6.25515	0.272927	RNA-editing substrate binding complex protein RESC11B	1732	1761	1771	1504	1644	1581
Tb927.4.4160	0.149239	6.56404	1.99749	RNA-editing substrate binding complex protein RESC12	2350	2213	2121	1724	1806	1755
Tb927.4.4170	0.218823	4.49402	1.73752	rRNA methyltransferase putative	553	514	502	420	419	343
Tb927.4.4180	-0.287758	5.72487	5.17408	SUMO-interacting motif-containing protein	1182	1160	1137	1207	1261	1257
Tb927.4.4190	-0.339967	4.75203	4.76747	C2 domain containing protein putative	581	644	599	680	658	687
Tb927.4.4200	0.440106	5.27121	6.95915	hypothetical protein conserved	1065	982	991	686	656	621
Tb927.4.4210	0.46092	6.92688	9.25392	ATP-dependent zinc metalloprotease AFG3-like putative	3250	3286	3292	2117	2081	2064
Tb927.4.4220	0.258412	4.34037	2.29529	small GTP-binding rab protein putative	604	507	523	431	386	380
Tb927.4.4230	0.158041	2.82522	0.622357	RNA-binding protein putative	169	150	147	135	117	114
Tb927.4.4240	0.084936	4.99819	0.694692	hypothetical protein conserved	781	725	719	569	635	636
Tb927.4.4250	0.492563	5.39399	6.87035	UDP-Gal or UDP-GlcNAc-dependent glycosyltransferase putative	1194	1152	1081	727	666	742
Tb927.4.4260	0.0178457	5.46312	0.0958431	hypothetical protein conserved	1033	1020	987	775	954	906
Tb927.4.4270	0.417574	5.85466	6.84092	UDP-Gal or UDP-GlcNAc-dependent glycosyltransferase putative	1618	1470	1401	927	1015	1005
Tb927.4.4280	0.0641147	4.84257	0.568771	hypothetical protein conserved	691	648	674	533	581	575
Tb927.4.4290	0.416378	6.10362	6.81354	UDP-Gal or UDP-GlcNAc-dependent glycosyltransferase putative	1913	1763	1845	1228	1287	1113
Tb927.4.4300	0.0287465	5.44437	0.137789	NADH dehydrogenase (ubiquinone) 1 beta subcomplex subunit putative	959	1035	934	766	927	826
Tb927.4.4310	0.127689	7.36279	1.89285	Nucleoporin NUP64	4234	3986	3974	3222	3312	3253
Tb927.4.4320	0.258365	4.55525	2.99751	divalent cation tolerance protein putative	601	566	587	417	426	443
Tb927.4.4330	-0.0558673	4.88291	0.329703	ApaH-like phosphatase ALPH2 putative	688	666	583	557	639	570
Tb927.4.4340	-0.0344564	5.0592	0.187571	Domain of unknown function (DUF4498) putative	747	774	674	611	684	677
Tb927.4.4350	0.448349	5.84446	6.91751	emp24/gp25L/p24 family/GOLD putative	1611	1350	1414	900	950	961
Tb927.4.4360	0.209933	5.41485	2.12305	monoglyceride lipase putative	1069	1043	922	686	816	799
Tb927.4.4370	-0.701692	5.11905	7.04822	hypothetical protein conserved	636	687	705	851	1042	1003
Tb927.4.4380	-0.0860526	8.58215	0.856493	Pyrophosphate-energized vacuolar membrane proton pump 1	8860	9066	9033	8578	8182	8333
Tb927.4.4390	0.277966	5.11662	2.50297	hypothetical protein	986	962	839	698	696	621
Tb927.4.4400	-0.0891121	6.79326	0.70303	hypothetical protein conserved	2579	2363	2669	2187	2443	2474
Tb927.4.4410	-0.161967	7.29698	2.29416	adenylyl cyclase	3603	3831	3718	3739	3633	3571
Tb927.4.4430	-0.251024	7.64929	4.62012	adenylyl cyclase	4745	4460	4719	4923	4862	4745
Tb927.4.4440	-0.271238	8.39579	3.81794	adenylyl cyclase	7613	7801	8135	8621	8156	8147
Tb927.4.4450	-0.182508	7.66802	2.85102	adenylyl cyclase	4894	4818	4940	4955	4885	4742
Tb927.4.4460	0.165107	7.40563	2.0298	adenylyl cyclase	4263	4347	4396	3430	3333	3410
Tb927.4.4470	0.141547	8.08523	1.73754	adenylyl cyclase	6804	6861	6820	5581	5388	5315
Tb927.4.4480	0.138296	6.79186	1.76635	hypothetical protein conserved	2875	2602	2737	2043	2216	2287
Tb927.4.4490	0.0460454	7.17426	0.354886	multidrug resistance protein E	3441	3490	3489	2974	2893	2984
Tb927.4.4500	-0.053143	6.4571	0.443714	hypothetical protein conserved	2196	1987	2008	1692	1974	1969
Tb927.4.4510	0.057831	5.80987	0.289763	protein phosphatase 2C putative	1353	1375	1325	1196	1127	1091
Tb927.4.4520	0.332196	4.78515	1.88821	cold shock domain-containing protein 2	662	774	734	588	453	470
Tb927.4.4530	-0.172681	6.50964	2.08268	hypothetical protein conserved	2080	1965	2230	2058	2052	2094
Tb927.4.4540	0.011204	5.27572	0.046598	zinc finger domain LSD1 subclass putative	923	883	936	857	740	788
Tb927.4.4550	-0.32869	6.30141	4.85881	Purine-Responsive Element Binding Protein 1	1825	1793	1807	2085	2012	1877
Tb927.4.4560	0.142741	6.65718	2.25679	hypothetical protein conserved	2486	2370	2458	1926	1944	1940
Tb927.4.4570	0.307507	7.30745	4.12494	hypothetical protein conserved	4308	3788	4097	2809	2810	3019
Tb927.4.4580	0.61247	8.77845	8.18834	hypothetical protein conserved	12865	12477	12587	7630	7030	7085
Tb927.4.4590	0.320337	6.10724	5.04267	AGC family serine/threonine kinase putative	1799	1548	1623	1181	1158	1150
Tb927.4.4600	0.0895965	5.19642	0.909874	mitochondrial ribosomal protein l43	905	833	855	695	720	722
Tb927.4.4610	0.266569	4.9849	2.16262	Mitoribosomal LSU assembly factor 15	852	784	662	520	600	555
Tb927.4.4620	0.507474	5.89572	7.2845	cytochrome oxidase subunit VIII	1550	1506	1571	922	959	974
Tb927.4.4630	0.137185	3.88964	0.85789	hypothetical protein conserved	342	389	376	308	303	272
Tb927.4.4640	0.0022332	4.11961	0.00767919	hypothetical protein conserved	433	426	400	329	408	366
Tb927.4.4650	-0.167557	5.05629	1.43085	diphthine synthase putative	795	730	736	791	731	704
Tb927.4.4660	-0.248051	4.25111	1.94591	Protein of unknown function DUF84 putative	418	448	395	397	456	461
Tb927.4.4670	-0.387085	5.21616	4.97099	MYND finger putative	761	807	732	848	945	846
Tb927.4.4680	0.198252	4.47216	2.0889	DNA replication complex GINS protein PSF3	522	537	554	418	396	419
Tb927.4.4690	-0.729004	6.60653	11.1777	microtubule inner protein MC2	1984	2152	2045	3028	3040	2919
Tb927.4.4700	-0.486886	7.25157	7.07078	hypothetical protein conserved	3111	3464	3370	4012	4070	4147
Tb927.4.4710	-0.128115	6.29979	1.79638	hypothetical protein conserved	1878	1708	1731	1696	1739	1660
Tb927.4.4720	0.00595424	5.25091	0.0310419	kinetoplast ribosomal PPR-repeat containing protein 7	909	889	827	740	823	730
Tb927.4.4730	0.0934111	7.62388	0.731179	amino acid transporter putative	5154	4610	4709	4031	4059	3802
Tb927.4.4740	-0.0292818	7.09137	0.137825	Sphingosine N-acyltransferase putative	3299	3407	3504	3154	3006	2978
Tb927.4.4750	0.118016	5.41207	1.02805	hypothetical protein conserved	962	942	1024	707	846	815
Tb927.4.4760	0.195861	7.14676	3.62203	Cullin 6 putative	3522	3434	3577	2621	2676	2769
Tb927.4.4770	-0.0201803	4.81455	0.103724	hypothetical protein	696	634	631	626	571	546
Tb927.4.4780	0.0104861	5.63277	0.0454354	hypothetical protein	1215	1150	1342	1156	1043	1028
Tb04.3I12.100	-0.0379094	5.46251	0.172464	hypothetical protein	1148	987	1086	1046	931	921
Tb927.4.4790	0.0737437	6.22963	0.705357	hypothetical protein conserved	1855	1836	1967	1562	1586	1568
Tb927.4.4810	0.128724	4.92782	1.21569	hypothetical protein conserved	749	742	686	572	576	598
Tb927.4.4815	0.239812	4.61515	3.33125	hypothetical protein	613	585	621	450	455	446
Tb927.4.4820	-1.09104	3.68082	8.97737	amino acid transporter 10 putative	242	205	198	385	393	427
Tb927.4.4830	-0.882297	5.74852	10.2908	amino acid transporter putative	1029	1048	1044	1785	1715	1545
Tb927.4.4840	-1.34497	3.53247	10.2058	amino acid transporter 7 putative	189	178	169	434	397	363
Tb927.4.4850	-0.852345	5.74826	10.1924	amino acid transporter putative	1037	1052	1056	1775	1677	1527
Tb927.4.4860	-1.7305	5.90542	16.7712	amino acid transporter 8 putative	794	780	810	2375	2377	2187
Tb927.4.4870	-0.99958	7.16802	11.6665	amino acid transporter putative	2696	2794	2755	4981	4957	4521
Tb927.4.4880	0.567142	7.5543	9.41479	RING-variant domain containing protein putative	5546	5502	5440	3180	3297	3284
Tb927.4.4890	0.00529372	5.69765	0.0282996	CorA-like Mg2+ transporter protein putative	1208	1226	1259	1023	1168	1038
Tb927.4.4900	0.00427176	7.0729	0.0243844	hypothetical protein	3268	3145	3257	2712	2826	2919
Tb927.4.4910	-0.639482	6.29155	8.18921	3 2-trans-enoyl-CoA isomerase mitochondrial precursor putative	1762	1710	1576	2443	2273	2176
Tb927.4.4920	0.533328	4.94354	6.46949	hypothetical protein conserved	879	769	804	523	492	470
Tb927.4.4930	-0.183583	6.54049	2.91312	symplekin putative	2161	2076	1995	2164	2046	1994
Tb927.4.4940	0.477362	6.04241	7.93086	SUMO-interacting motif-containing protein	1892	1869	1907	1200	1240	1131
Tb927.4.4950	-0.116815	5.19682	1.54032	Nucleolar protein 61	867	870	846	775	835	847
Tb927.4.4960	0.232705	5.95619	4.23353	zinc transporter putative	1823	1662	1726	1274	1328	1287
Tb927.4.4970	0.0266998	5.45994	0.151939	myosin heavy chain kinase A putative	1184	1060	1074	890	1020	947
Tb927.4.4980	0.54369	5.76299	7.95169	ferredoxin B	1528	1483	1368	850	874	910
Tb927.4.4990	0.699547	5.8447	9.69377	ubiquinol-cytochrome c reductase putative	1737	1632	1524	913	896	832
Tb927.4.5000	-0.235646	6.51963	4.13187	Flagellum attachment zone protein 28	1876	2066	1899	2003	2033	1997
Tb927.4.5010	-0.0558069	9.34203	0.344046	calreticulin putative	15737	17971	16656	15478	14740	15701
Tb927.4.5020	-0.119417	8.15307	1.143	DNA-directed RNA polymerase II subunit RPB1	6401	6573	6735	6313	6190	6276
Tb927.4.5030	-0.153476	4.99673	1.67537	protein phosphatase 1	702	716	735	656	700	745
Tb927.4.5040	0.440119	6.45771	7.10234	dihydrolipoamide dehydrogenase	2372	2175	2187	1353	1559	1442
Tb927.4.5060	0.524133	5.03963	6.65558	hypothetical protein	885	846	904	474	590	544
Tb927.4.5070	-0.311889	5.9302	6.15096	CRAL/TRIO domain containing protein putative	1375	1329	1364	1420	1536	1474
Tb927.4.5080	0.159942	4.02607	1.29713	hypothetical protein conserved	405	395	386	307	323	301
Tb927.4.5090	1.02222	1.58659	3.97311	hypothetical protein	89	78	70	45	26	31
Tb927.4.5100	0.338395	5.71485	5.66825	Endoplasmic Reticulum-Golgi Intermediate Compartment (ERGIC)/Endoplasmic reticulum vesicle transporter putative	1355	1328	1382	937	958	925
Tb927.4.5110	-0.590269	6.27631	9.8518	kinetoplastid kinetochore protein 8	1663	1590	1655	2180	2167	2133
Tb927.4.5120	-0.388346	6.67038	4.84679	hypothetical protein conserved	1914	2188	2224	2409	2310	2546
Tb927.4.5130	-0.156616	4.24271	0.985683	KH domain/Domain of unknown function (DUF1771)/Smr domain containing protein putative	422	420	394	354	441	414
Tb927.4.5140	-0.21799	2.74342	0.897232	repressor of RNA polymerase III transcription MAF1	133	162	131	124	164	147
Tb927.4.5150	-0.00403372	4.20987	0.0146004	hypothetical protein conserved	415	408	452	358	410	354
Tb927.4.5160	-0.172406	4.89433	1.27982	hypothetical protein conserved	699	593	685	563	692	700
Tb927.4.5170	0.129736	4.44525	1.14032	ribosomal protein L7/L12 putative	539	538	490	404	420	432
Tb927.4.5180	-0.0944868	5.85833	0.784612	tousled-like kinase I	1255	1351	1199	1094	1182	1288
Tb927.4.5190	0.438902	4.33003	5.478	hypothetical protein conserved	547	497	513	342	337	328
Tb927.4.5200	-0.290774	6.06751	4.11868	Nucleoporin NUP62	1404	1449	1324	1430	1515	1537
Tb927.4.5210	-0.0154906	5.17105	0.0933811	hypothetical protein conserved	812	830	804	690	749	730
Tb927.4.5220	0.208268	6.36948	3.33019	hypothetical protein	2040	1990	2052	1542	1543	1532
Tb927.4.5230	0.352357	5.61862	4.99141	hypothetical protein conserved	1316	1250	1104	830	837	853
Tb927.4.5240	0.273735	5.36067	3.69657	UDP-Gal or UDP-GlcNAc-dependent glycosyltransferase putative	1161	1087	1017	788	827	753
Tb927.4.5250	0.409464	6.20505	7.72627	UDP-Gal or UDP-GlcNAc-dependent glycosyltransferase putative	2009	2070	1998	1303	1409	1302
Tb927.4.5260	0.4006	5.03791	5.92668	UDP-Gal or UDP-GlcNAc-dependent glycosyltransferase putative	915	898	935	613	642	571
Tb927.4.5270	0.430501	4.37818	5.42565	UDP-Gal or UDP-GlcNAc-dependent glycosyltransferase putative	595	534	544	379	341	368
Tb927.4.5280	0.394345	4.77639	4.938	UDP-Gal or UDP-GlcNAc-dependent glycosyltransferase putative	748	746	726	503	482	496
Tb927.4.5290	0.30365	5.06078	4.5381	UDP-Gal or UDP-GlcNAc-dependent glycosyltransferase putative	935	872	860	616	666	613
Tb927.4.5300	0.345946	5.10687	5.21781	UDP-Gal or UDP-GlcNAc-dependent glycosyltransferase putative	943	921	905	600	656	655
Tb927.4.5310	-0.124482	6.14125	0.818555	Repressor of differentiation kinase 2	1611	1573	1832	1621	1510	1665
Tb927.4.5320	-0.172729	6.12506	2.21336	Component of IIS longevity pathway SMK-1 putative	1500	1541	1461	1365	1573	1515
Tb927.4.5330	-0.720722	6.23523	11.3013	Flagellum attachment zone protein 43	1385	1486	1523	2167	2083	2102
Tb927.4.5335	0.160458	4.22306	1.21487	hypothetical protein	466	418	424	345	335	346
Tb927.4.5340	-0.0961514	5.88714	0.79579	Flagellum attachment zone protein 11	1344	1424	1484	1324	1279	1384
Tb04.24M18.150	-0.371923	3.20277	1.62196	hypothetical protein conserved	180	161	189	178	221	203
Tb927.4.5360	-0.533126	1.88497	1.98676	Cilia- and flagella-associated protein 44	67	68	68	79	104	75
Tb927.4.5370	-0.241862	4.25035	2.00358	Component of motile flagella 39	388	406	426	401	440	425
Tb927.4.5380	-0.243342	7.26805	3.17756	Cilia- and flagella-associated protein 43	3198	3451	3674	3390	3668	3669
Tb927.4.5390	-0.0621881	4.95226	0.518798	serine/threonine-protein kinase NrkA	770	767	742	688	725	674
Tb927.4.5400	0.281063	1.60427	0.86334	variant surface glycoprotein (VSG atypical) putative	86	66	74	55	58	50
Tb927.4.5410	-0.18932	-0.228886	0.216261	variant surface glycoprotein (VSG atypical) putative	15	19	14	20	11	17
Tb927.4.5420	0.205083	-0.215287	0.219071	variant surface glycoprotein (VSG atypical) putative	13	18	19	13	9	16
Tb927.4.5430	0.526366	2.41966	3.38858	variant surface glycoprotein (VSG atypical) putative	112	129	135	71	78	80
Tb927.4.5440	0.223607	-0.269525	0.225769	hypothetical protein	18	15	19	14	13	12
Tb927.4.5530	0.0944575	-1.26367	0.0462202	variant surface glycoprotein (VSG) putative	4	3	4	6	1	2
Tb927.4.5790	0.962901	-1.32139	0.876212	UDP-Gal or UDP-GlcNAc-dependent glycosyltransferase putative	11	18	18	6	7	8
Tb927.5.110	0.631448	4.5364	6.0944	variant surface glycoprotein (VSG)-related putative	636	620	627	348	360	358
Tb927.5.120	-0.144007	5.62876	1.00176	expression site-associated gene 9 (ESAG9) protein putative	1029	1150	1108	1077	1041	1068
Tb927.5.130	0.307751	4.51371	2.71636	variant surface glycoprotein (VSG)-related putative	564	655	669	459	412	467
Tb927.5.140	0.0909463	4.35086	0.41827	hypothetical protein conserved	479	478	557	361	456	431
Tb927.5.150	0.314119	4.82644	2.49016	hypothetical protein conserved	682	820	831	538	561	548
Tb927.5.170	0.485	1.41021	1.85032	hypothetical protein conserved	68	61	77	46	45	38
Tb927.5.300	0.293569	6.23279	3.55739	thymine-7-hydroxylase putative	1810	1801	1870	1294	1361	1268
Tb927.5.310	0.0172569	6.80316	0.0745127	invariant surface glycoprotein putative	2917	2830	2897	2670	2428	2389
Tb927.5.285b	0.531008	4.84712	6.166	expression site associated gene (ESAG) 4 protein putative	822	762	773	508	486	436
Tb927.5.286b	0.356697	5.13894	3.97958	adenosine transporter 1	872	865	900	636	618	552
Tb927.5.288b	-0.0142431	5.82528	0.0809492	ribulose-phosphate 3-epimerase putative	1318	1344	1345	1207	1268	1075
Tb927.5.289b	0.107024	3.90461	0.440998	hypothetical protein	340	337	406	299	270	313
Tb927.5.291b	0.180652	5.78426	1.50057	variant surface glycoprotein (VSG)-related putative	1294	1426	1620	1055	1073	1233
Tb927.5.292b	0.921157	4.9636	9.16158	hypothetical protein	853	915	941	423	433	399
Tb927.5.293b	0.332253	4.48232	4.41166	alpha/beta hydrolase family putative	536	520	533	364	384	359
Tb927.5.294b	0.189024	3.95584	1.14496	hypothetical protein	366	391	323	246	281	304
Tb927.5.295b	-0.0208105	7.41195	0.128313	retrotransposon hotspot (RHS) protein 1	3944	3977	4000	3491	3592	3526
Tb927.5.296b	0.661438	4.12761	4.68991	zinc finger protein C2H2 type putative	393	425	481	203	264	254
Tb927.5.297b	0.779559	3.47026	6.42321	hypothetical protein	286	287	327	133	159	168
Tb927.5.300b	0.267935	5.58628	3.2479	2-oxoglutarate (2OG) and Fe(II)-dependent oxygenase superfamily protein putative	1116	1189	1125	848	793	857
Tb927.5.309b	0.0268867	7.33677	0.134327	invariant surface glycoprotein putative	3942	4198	4381	3614	3610	3559
Tb927.5.320	0.66194	5.00687	8.90227	receptor-type adenylate cyclase GRESAG 4 putative	949	840	905	495	513	485
Tb927.5.330	0.774208	5.69946	10.4246	receptor-type adenylate cyclase GRESAG 4 putative	1587	1450	1495	734	800	790
Tb927.5.340	0.42404	5.75031	5.5263	expression site-associated gene 5 (ESAG5) protein putative	1300	1294	1425	815	938	876
Tb927.5.350	0.411039	5.85937	6.68459	75 kDa invariant surface glycoprotein putative	1455	1633	1507	963	1006	1063
Tb927.5.360	0.582611	9.14308	7.95579	75 kDa invariant surface glycoprotein	14286	15476	15734	8798	8702	9155
Tb927.5.370	0.677489	7.02011	9.60128	75 kDa invariant surface glycoprotein putative	3626	3574	3661	2010	1867	2077
Tb927.5.390	0.664729	7.89552	8.61304	75 kDa invariant surface glycoprotein putative	6293	7006	6977	3573	3696	3956
Tb927.5.400	0.524495	5.57418	6.0134	75 kDa invariant surface glycoprotein putative	1308	1280	1235	813	768	749
Tb927.5.410	1.7589	6.36563	14.5728	invariant surface glycoprotein putative	2714	2580	2596	604	704	737
Tb927.5.420	-0.151664	6.39622	1.81122	invariant surface glycoprotein putative	1700	1837	1813	1639	1736	1840
Tb927.5.430	-0.23309	4.25172	2.17059	invariant surface glycoprotein putative	429	376	423	395	420	451
Tb927.5.440	0.0480445	5.08165	0.292942	trans-sialidase putative	875	762	891	720	684	740
Tb927.5.450	0.475782	6.17257	7.35731	NADH dehydrogenase [ubiquinone] flavoprotein 1 mitochondrial	1854	1789	1787	1161	1077	1185
Tb927.5.460	0.372727	3.45018	1.72813	hypothetical protein conserved	223	304	340	172	192	224
Tb927.5.470	0.455172	6.03183	5.0055	riboflavin transporter	1671	1907	1840	1210	1081	1175
Tb927.5.480	0.168143	4.60937	1.35266	hypothetical protein conserved	603	601	651	487	470	491
Tb927.5.490	-0.562259	4.95976	5.41086	methyltransferase putative	618	585	653	716	916	774
Tb927.5.500	-0.0956304	6.96505	1.14524	hypothetical protein conserved	2939	2750	3019	2708	2738	2715
Tb927.5.510	-0.0167434	4.97137	0.0673461	putative succinate dehydrogenase subunit	631	754	683	576	624	636
Tb927.5.520	-0.409339	6.07807	6.37214	stomatin-like protein putative	1466	1365	1475	1707	1690	1618
Tb927.5.530	0.28933	6.97748	5.45692	hypothetical protein conserved	3555	3129	3236	2339	2354	2423
Tb927.5.540	-0.149848	5.50638	1.33387	hypothetical protein	1163	1100	1044	1114	1046	1056
Tb927.5.550	-0.484618	5.73673	5.09926	V-type proton ATPase subunit D putative	989	1038	987	1148	1327	1226
Tb927.5.560	-0.133586	6.32866	1.94377	hypothetical protein conserved	1897	1844	1839	1789	1876	1704
Tb927.5.570	-0.139078	8.24502	1.55643	Bait on Hook 2	6874	6439	7001	6454	6555	6611
Tb927.5.580	-0.106637	6.58098	1.0856	prefoldin subunit putative	2218	2225	2255	2037	2160	2130
Tb927.5.590	-0.15314	6.59993	2.56847	protein phosphatase 1 regulatory subunit putative	2218	2199	2091	2139	2163	2044
Tb927.5.600	-0.201529	5.81436	2.43652	hypothetical protein conserved	1231	1346	1322	1300	1360	1274
Tb927.5.610	0.193432	8.8005	1.54891	acidic phosphatase putative	10687	12135	11410	8792	8328	9139
Tb927.5.620	0.147509	6.01205	1.36628	invariant surface glycoprotein putative	1530	1686	1658	1118	1422	1324
Tb927.5.630	0.398969	9.94728	4.06685	acidic phosphatase putative	25393	27258	27099	17290	17205	18567
Tb927.5.640	0.443005	7.07982	7.12976	neuraminidase putative trans-sialidase putative	3479	3523	3662	2175	2394	2315
Tb927.5.645	0.161703	5.33134	1.79107	unspecified product	995	990	1010	752	825	772
Tb927.5.650	-0.129595	5.32532	0.82718	receptor-type adenylate cyclase GRESAG 4 putative	978	886	1022	947	942	880
Tb927.5.660	0.306993	5.61993	3.61789	Trypanosomal VSG domain containing protein putative	1165	1173	1281	920	802	843
Tb05.30F7.410	1.11201	-1.04861	1.21763	hypothetical protein	6	12	12	3	6	3
Tb927.5.670	0.046229	7.31962	0.340628	hypothetical protein conserved	3492	3902	3885	2988	3352	3250
Tb927.5.680	-0.166908	6.54128	2.79044	hypothetical protein conserved	2193	2202	2211	2073	2264	2170
Tb927.5.690	-0.256025	4.05089	1.70457	MICOS complex subunit MIC17	331	360	379	330	428	364
Tb927.5.700	0.0933516	8.5663	1.02298	F-box protein 75 kDa	9510	9326	9700	7852	7890	7718
Tb927.5.710	-0.177806	7.06285	3.18032	hypothetical protein conserved	3246	3015	2998	2985	3102	3097
Tb927.5.720	0.225118	5.78829	4.23791	hypothetical protein	1501	1460	1354	1068	1102	1067
Tb927.5.730	0.0484775	6.0311	0.388605	hypothetical protein	1641	1565	1465	1312	1327	1321
Tb927.5.740	-0.217341	5.94964	3.05756	hypothetical protein conserved	1516	1415	1455	1553	1538	1380
Tb927.5.750	-0.245604	4.85034	2.37606	hypothetical protein conserved	640	649	633	593	735	672
Tb927.5.760	0.0961071	7.14716	0.652383	Cell cycle sequence binding phosphoprotein putative	3409	3397	3730	2810	3002	2838
Tb927.5.770	-0.245932	6.1379	2.97474	Mitoribosomal SSU assembly factor 8	1530	1461	1483	1427	1623	1605
Tb927.5.780	-0.0167923	7.15067	0.144965	hypothetical protein conserved	3273	3078	3211	2739	2868	2878
Tb927.5.790	0.0733931	6.32832	0.563721	casein kinase I isoform 1	1967	1920	1970	1664	1594	1623
Tb927.5.800	-0.0410133	9.04432	0.15039	casein kinase I isoform 2	12103	13768	14035	12502	11582	11934
Tb927.5.810	0.307849	8.85682	2.44474	zinc finger CCCH domain containing protein 11	10732	12277	11043	8245	7605	8273
Tb927.5.820	0.277639	5.49047	4.18662	hypothetical protein conserved	1182	1161	1098	820	816	853
Tb927.5.830	-0.516958	5.38912	6.87138	Tripartite attachment complex protein 65	849	815	801	1026	1013	1054
Tb927.5.840	-0.841129	5.85122	10.338	Nucleolar protein 111	1045	938	1158	1584	1658	1695
Tb927.5.850	-0.518776	6.31336	9.12934	hypothetical protein conserved	1694	1616	1503	2032	2068	1946
Tb927.5.860	0.0706173	8.42597	0.647969	Selenoprotein T putative	8514	8262	7941	6822	6891	6924
Tb927.5.890	0.117304	8.63213	1.03573	oligosaccharyl transferase subunit putative	9759	10924	10714	8899	8099	8387
Tb927.5.900	-0.283547	7.62511	3.69441	oligosaccharyl transferase subunit putative	4337	4908	4657	5258	4642	4937
Tb927.5.910	-0.181461	7.28548	2.39715	oligosaccharyl transferase subunit putative	3482	3988	3800	3874	3602	3734
Tb927.5.920	0.0784665	6.13108	0.596081	rhodanese-like domain containing protein putative	1698	1734	1501	1231	1472	1396
Tb927.5.930	1.38197	8.10888	13.6902	NADH-dependent fumarate reductase	9721	9661	9457	3367	3064	3268
Tb927.5.940	2.59003	9.27844	17.1665	NADH-dependent fumarate reductase putative	26507	26728	26593	3916	3669	4039
Tb927.5.950	-0.289964	5.94886	3.29752	monothiol glutaredoxin putative	1227	1396	1439	1351	1514	1495
Tb927.5.960	-0.500383	6.32821	8.52093	atpase family aaa domain-containing protein 1	1536	1624	1609	1907	2079	1934
Tb927.5.970	-0.0577075	5.78648	0.428481	class I transcription factor A subunit 6	1230	1223	1236	1174	1139	1054
Tb927.5.980	0.0806825	5.78855	0.633719	2OG-Fe(II) oxygenase superfamily putative	1336	1314	1251	999	1121	1116
Tb927.5.990	0.232881	5.21542	2.55509	hypothetical protein conserved	992	913	826	617	713	708
Tb927.5.1000	-0.39424	9.02327	4.88256	ubiquitin-conjugating enzyme E2 putative	10417	11849	11766	12724	13259	13276
Tb927.5.1010	0.0117061	7.20983	0.0693843	hypothetical protein conserved	3881	3337	3489	3114	3174	3022
Tb927.5.1020	-0.492791	6.55624	7.16988	disulfide isomerase putative	1792	1913	1932	2201	2352	2408
Tb927.5.1030	-0.107659	4.2278	0.497753	Iron-sulfur assembly protein 2	416	424	387	352	420	388
Tb927.5.1040	-0.501786	3.76487	4.09941	hypothetical protein	264	275	240	303	369	296
Tb927.5.1050	0.724735	5.55032	10.8452	hypothetical protein	1409	1413	1387	720	767	747
Tb927.5.1060	0.0918895	6.59072	0.968539	mitochondrial processing peptidase beta subunit putative	2540	2404	2538	2135	2019	2001
Tb927.5.1070	-0.00498935	5.96019	0.0245421	OTU-like cysteine protease putative	1594	1455	1542	1234	1432	1376
Tb927.5.1080	-0.455002	3.55396	4.12913	RNA-binding protein putative	247	262	238	300	279	319
Tb927.5.1090	-0.23021	8.53012	2.5797	threonyl-tRNA synthetase putative	8256	8513	8355	8466	8463	8920
Tb927.5.1100	-0.0701107	7.95838	0.524775	peroxisome targeting signal 1 receptor	5722	6064	5999	5565	5190	5618
Tb927.5.1110	0.0644408	9.78984	0.323354	60S ribosomal protein L8 putative	23289	21363	20251	20200	17533	16621
Tb927.5.1120	0.118421	8.83221	0.5185	Phage tail fibre repeat putative	11279	10312	12400	9586	8445	9419
Tb927.5.1130	0.0723012	5.82168	0.662816	hypothetical protein conserved	1564	1447	1393	1203	1277	1193
Tb927.5.1140	-0.18358	7.1821	3.42238	choline/ethanolamine kinase	3255	3364	3235	3204	3250	3362
Tb927.5.1145	0.929579	4.84228	9.5117	hypothetical protein	840	876	751	354	411	371
Tb927.5.1150	-0.715376	6.12762	11.5159	RNA helicase Prp43	1384	1309	1310	1949	2011	1804
Tb927.5.1160	-0.330006	8.48398	4.88591	Degradation arginine-rich protein for mis-folding putative	8206	8351	7848	9191	8861	8844
Tb927.5.1170	0.115913	5.16728	1.15895	hypothetical protein conserved	807	860	831	656	658	708
Tb927.5.1180	-0.153987	6.92913	2.89967	hypothetical protein conserved	2875	2733	2620	2641	2776	2611
Tb927.5.1200	0.249026	6.22	4.10036	exosome complex component CSL4	1988	1842	1760	1309	1432	1384
Tb927.5.1210	0.104289	9.25637	0.904012	short-chain dehydrogenase putative	15973	16037	15525	13170	12735	12866
Tb927.5.1220	-0.181434	5.36372	2.24044	hypothetical protein conserved	907	831	858	840	900	842
Tb927.5.1230	-0.238521	6.75691	2.89422	hypothetical protein conserved	2351	2627	2674	2628	2569	2724
Tb927.5.1240	0.119452	6.15864	1.24289	LicD family putative	1865	1723	1597	1485	1424	1274
Tb927.5.1250	0.35503	7.65891	7.2087	GAF domain/TIP41-like family putative	5396	5114	4985	3530	3582	3510
Tb927.5.1260	-0.142599	5.04708	1.03526	Sulfate transporter N-terminal domain with GLY motif/Sulfate transporter family putative	765	669	731	686	726	684
Tb927.5.1270	-0.169841	5.32302	1.95362	Acidic leucine-rich nuclear phosphoprotein 32 family member	919	907	863	910	853	889
Tb927.5.1280	-0.0297125	5.69906	0.153997	alanine racemase putative	1265	1136	1024	957	1107	1002
Tb927.5.1290	0.251344	6.70017	4.35357	hypothetical protein conserved	2807	2538	2558	1885	2000	1937
Tb927.5.1300	-0.00380737	8.04367	0.025733	V-type proton ATPase subunit a putative	6334	6341	6185	5494	5557	5533
Tb927.5.1310	0.0305055	6.10348	0.281341	protoheme IX farnesyltransferase putative	1723	1574	1575	1359	1442	1382
Tb927.5.1320	0.0107466	7.30148	0.0800308	Kinetochore interacting protein 2	3743	3640	3741	3241	3224	3218
Tb927.5.1330	-0.356458	6.50963	3.68986	hypothetical protein conserved	1996	1774	1770	1914	2252	2056
Tb927.5.1340	-0.131735	6.33195	1.53321	pre-mRNA splicing factor putative	1884	1807	1651	1659	1742	1731
Tb927.5.1350	0.142052	6.22023	1.67107	hypothetical protein conserved	1736	1770	1737	1322	1477	1370
Tb927.5.1360	0.082262	7.16678	0.783474	nucleoside 2-deoxyribosyltransferase	3298	3407	3207	2729	2735	2747
Tb927.5.1370	0.145745	5.23897	1.4374	peptidyl-prolyl cis-trans isomerase putative	1032	936	902	699	771	805
Tb927.5.1380	0.457004	6.4241	8.34454	hypothetical protein	2386	2363	2259	1548	1497	1431
Tb927.5.1390	0.349217	6.90162	3.67199	64 kDa invariant surface glycoprotein	2914	3127	3154	2119	2152	2062
Tb927.5.1400	-0.089472	4.62782	0.375541	hypothetical protein	523	571	626	574	490	541
Tb927.5.1410	0.373565	7.69793	3.62703	64 kDa invariant surface glycoprotein	4786	5634	5591	3566	3663	3619
Tb927.5.1420	-0.00253308	5.78102	0.00837868	hypothetical protein	1225	1386	1442	1264	1102	1195
Tb927.5.1430	0.370891	7.21532	3.93829	64 kDa invariant surface glycoprotein	3622	4061	4131	2577	2723	2719
Tb927.5.1440	0.17376	4.42747	0.832218	hypothetical protein	484	566	545	461	396	383
Tb927.5.1450	0.385511	7.3282	5.6401	receptor-type adenylate cyclase GRESAG 4 putative	4295	3826	4223	2687	2859	2742
Tb927.5.1460	-0.129092	8.68362	1.60196	Possible lysine decarboxylase putative	10172	10148	9716	9699	9704	9400
Tb927.5.1470	0.0548718	7.08994	0.322797	NADH-cytochrome b5 reductase putative	2914	3135	3455	2642	2535	2851
Tb927.5.1480	0.045021	0.967733	0.0655135	hypothetical protein	55	40	51	48	41	35
Tb927.5.1490	0.170187	3.59373	0.694313	Eukaryotic translation initiation factor 4 gamma 1	284	295	301	228	230	228
Tb927.5.1500	0.0356379	4.62555	0.205304	hypothetical protein conserved	593	594	571	444	539	522
Tb927.5.1510	0.275022	5.84861	5.09153	Mitochondrial SSU ribosomal protein putative	1352	1334	1366	984	990	963
Tb927.5.1520	-0.0209631	7.38528	0.142182	ATP-dependent protease ATPase subunit HslU1	3808	3936	4198	3400	3550	3683
Tb927.5.1530	0.318096	6.7242	5.29582	Flavin-binding monooxygenase-like putative	2749	2407	2531	1776	1909	1722
Tb927.5.1540	-0.00734041	6.33853	0.0357825	hypothetical protein conserved	1858	1881	1736	1510	1721	1597
Tb927.5.1550	-0.837589	6.09044	11.811	mitochondrial carrier protein	1287	1234	1272	1931	2128	1888
Tb927.5.1560	-0.359079	6.25057	7.22154	ATP-dependent DEAD/H RNA helicase putative	1634	1588	1555	1742	1840	1792
Tb927.5.1570	0.115599	6.42879	0.791505	zinc finger CCCH domain containing protein 12	1861	1938	1961	1583	1533	1547
Tb927.5.1580	0.0122876	6.50838	0.102933	zinc finger CCCH domain containing protein 13	2342	2313	2226	1887	2062	2036
Tb927.5.1590	-0.0202742	5.30925	0.135482	hypothetical protein conserved	985	930	923	844	874	806
Tb927.5.1600	-0.149795	6.19184	1.41889	hypothetical protein conserved	1795	1561	1675	1432	1801	1665
Tb927.5.1610	0.100091	10.62	0.636881	60S ribosomal protein L13a putative	40867	38298	37329	34361	30899	29959
Tb927.5.1620	-0.0460244	6.18434	0.336448	hypothetical protein conserved	1619	1737	1669	1389	1662	1503
Tb927.5.1630	0.282228	6.54582	5.13803	hypothetical protein conserved	2249	2173	2266	1546	1599	1679
Tb927.5.1640	0.192341	7.46485	2.93151	hypothetical protein conserved	4370	4474	4426	3239	3416	3534
Tb927.5.1650	0.387801	6.96953	6.2067	CMGC/DYRK protein kinase putative	3239	3327	3125	2046	2235	2217
[truncated: 7,568 more rows]

## Sheet: 3.RNAseq RNAi+ v - (12h)
Gene_id	log2FoldChange	log2_AveExpr	FDR (-log10)	Description	Raw reads
[truncated: 9,378 more rows]

[truncated: 9 more sheets: 4.RNAseq MCP+ v - (8h), 5.RNAseq MCP+ v - (12h), 6.RNAseq RNAi+ v MCP+ (8h), 7.RNAseq RNAi+ v MCP+ (12h), 8.Prot RNAi- v MCP-, 9.Prot RNAi+ v -, 10.Prot MCP+ v -, 11.Prot RNAi+ v MCP+, 12.GO analysis]
